# Supplementary material for: Single-cell transcriptional dynamics of flavivirus infection
Source: eLife. 2018 Feb 16;7:e32942. doi: 10.7554/eLife.32942 (PMC5826272; doi:10.7554/eLife.32942)
Supplement: Supplementary file 1. — Having around 100 high-quality cells within each experiment (2127 cells in total) allows for great statistical power compared to bulk assays which usually provide only a handful of replicates. [file elife-32942-supp1.tsv]

	Time post-infection	Dengue virus			Zika virus
		MOI 0	MOI 1	MOI 10	MOI 0	MOI 1
Processed	4 hours	380	380	380	379	379
	12 hours	380	380	380	379	379
	24 hours	380	380	380	379	379
	48 hours	380	380	380	379	379
Sequenced (pass QC)	4 hours	80	119	127	100	121
	12 hours	79	120	124	100	123
	24 hours	69	103	128	101	124
	48 hours	75	119	93	102	120
