# Supplementary material for: Single-cell transcriptional dynamics of flavivirus infection
Source: eLife. 2018 Feb 16;7:e32942. doi: 10.7554/eLife.32942 (PMC5826272; doi:10.7554/eLife.32942)
Supplement: Supplementary file 2. [file elife-32942-supp2.tsv]

GO biological process	Homo sapiens	Correlated with both viruses (35)	expected	over/under	fold Enrichment	P-value
response to endoplasmic reticulum stress	247	7	0.41	+	17.01	1.35E-03
response to starvation	173	6	0.29	+	20.81	3.57E-03
cellular response to starvation	136	5	0.23	+	22.06	2.72E-02
response to topologically incorrect protein	181	7	0.3	+	23.21	1.66E-04
response to unfolded protein	161	7	0.27	+	26.09	7.49E-05
cellular response to topologically incorrect protein	140	7	0.23	+	30	2.88E-05
cellular response to unfolded protein	122	7	0.2	+	34.43	1.12E-05
endoplasmic reticulum unfolded protein response	115	7	0.19	+	36.53	7.50E-06
ER-nucleus signaling pathway	36	4	0.06	+	66.67	3.74E-03
positive regulation of transcription from RNA polymerase II promoter in response to endoplasmic reticulum stress	12	3	0.02	+	> 100	1.04E-02
PERK-mediated unfolded protein response	12	3	0.02	+	> 100	1.04E-02
