# Supplementary material for: Single-cell transcriptional dynamics of flavivirus infection
Source: eLife. 2018 Feb 16;7:e32942. doi: 10.7554/eLife.32942 (PMC5826272; doi:10.7554/eLife.32942)
Supplement: Supplementary file 3. [file elife-32942-supp3.tsv]

GO biological process	Homo sapiens	Anti correlated with both viruses (35)	expected	over/under	fold Enrichment	P-value
blood coagulation, fibrin clot formation (GO:0072378)	26	5	0.15	+	32.31	5.21E-03
nucleoside triphosphate metabolic process (GO:0009141) - and related pathways	261	21	1.55	+	13.52	8.59E-14
ribonucleoside triphosphate metabolic process (GO:0009199) - and related pathways	240	19	1.43	+	13.3	4.64E-12
ATP synthesis coupled electron transport (GO:0042773 and 0042775)	93	7	0.55	+	12.65	1.46E-02
oxidative phosphorylation (GO:0006119)	101	7	0.6	+	11.64	2.50E-02
ribonucleoprotein complex assembly (GO:0022618)	208	9	1.24	+	7.27	4.31E-02
generation of precursor metabolites and energy (GO:0006091)	313	12	1.86	+	6.44	3.85E-03
response to oxidative stress (GO:0006979)	364	13	2.17	+	6	2.76E-03
regulation of binding (GO:0051098)	343	12	2.04	+	5.88	9.94E-03
mitochondrion organization (GO:0007005)	436	14	2.59	+	5.4	3.37E-03
cellular macromolecular complex assembly (GO:0034622)	818	23	4.87	+	4.72	5.23E-06
carbohydrate derivative metabolic process (GO:1901135)	1092	27	6.5	+	4.15	2.24E-06
positive regulation of cell death (GO:0010942)	653	16	3.89	+	4.12	1.65E-02
organophosphate metabolic process (GO:0019637)	987	24	5.87	+	4.09	3.61E-05
DNA metabolic process (GO:0006259)	787	18	4.68	+	3.84	9.42E-03
response to organic cyclic compound (GO:0014070)	882	19	5.25	+	3.62	1.11E-02
small molecule metabolic process (GO:0044281)	1814	37	10.8	+	3.43	1.27E-07
oxidation-reduction process (GO:0055114)	937	19	5.58	+	3.41	2.67E-02
macromolecular complex subunit organization (GO:0043933)	1760	34	10.48	+	3.25	4.55E-06
macromolecular complex assembly (GO:0065003)	1496	28	8.9	+	3.14	4.29E-04
regulation of apoptotic process (GO:0042981) - and related pathways	1495	26	8.9	+	2.92	5.79E-03
organelle organization (GO:0006996)	3167	47	18.85	+	2.49	5.46E-06
phosphorus metabolic process (GO:0006793)	2200	32	13.09	+	2.44	1.18E-02
cellular component assembly (GO:0022607)	2338	34	13.92	+	2.44	4.98E-03
cellular component biogenesis (GO:0044085)	2599	36	15.47	+	2.33	6.68E-03
cellular component organization (GO:0016043)	5303	67	31.56	+	2.12	1.11E-07
response to stress (GO:0006950)	3333	42	19.84	+	2.12	7.15E-03
cellular component organization or biogenesis (GO:0071840)	5525	68	32.88	+	2.07	2.33E-07
transport (GO:0006810)	4408	54	26.24	+	2.06	1.66E-04
establishment of localization (GO:0051234)	4517	54	26.88	+	2.01	3.95E-04
cellular nitrogen compound metabolic process (GO:0034641)	5164	59	30.74	+	1.92	3.06E-04
organonitrogen compound metabolic process (GO:1901564)	5523	63	32.87	+	1.92	6.84E-05
organic cyclic compound metabolic process (GO:1901360)	4975	54	29.61	+	1.82	1.06E-02
heterocycle metabolic process (GO:0046483)	4715	51	28.06	+	1.82	2.93E-02
cellular aromatic compound metabolic process (GO:0006725)	4751	51	28.28	+	1.8	3.69E-02
localization (GO:0051179)	5498	57	32.72	+	1.74	1.97E-02
nitrogen compound metabolic process (GO:0006807)	8609	83	51.24	+	1.62	7.60E-05
cellular metabolic process (GO:0044237) - and related pathways	9003	86	53.58	+	1.6	3.74E-05
