# Supplementary material for: Single-cell transcriptional dynamics of flavivirus infection
Source: eLife. 2018 Feb 16;7:e32942. doi: 10.7554/eLife.32942 (PMC5826272; doi:10.7554/eLife.32942)
Supplement: Supplementary file 4. [file elife-32942-supp4.tsv]

Pool Catalog #	Duplex Catalog #	Gene Symbol	GENE ID	Gene Accession	Sequence
L-008198-00	J-008198-06	HSPA5	3309	NM_005347	GCGCAUUGAUACUAGAAAU
L-008198-00	J-008198-07	HSPA5	3309	NM_005347	GAACCAUCCCGUGGCAUAA
L-008198-00	J-008198-08	HSPA5	3309	NM_005347	GAAAGAAGGUUACCCAUGC
L-008198-00	J-008198-09	HSPA5	3309	NM_005347	AGAUGAAGCUGUAGCGUAU
L-010857-00	J-010857-07	NUCB2	4925	NM_005013	GCAAAGAACUGGAUUUAGU
L-010857-00	J-010857-08	NUCB2	4925	NM_005013	UGAAUGAGGUUGAUACUAA
L-010857-00	J-010857-09	NUCB2	4925	NM_005013	GCAAGAAGUAGGAAGGUUA
L-010857-00	J-010857-10	NUCB2	4925	NM_005013	GGACAAAACUUGAUGAACU
L-021504-01	J-021504-09	SEC61B	10952	NM_006808	CAGUAUUGGUUAUGAGUCU
L-021504-01	J-021504-10	SEC61B	10952	NM_006808	GUUCGUAGAUUCAGUUACA
L-021504-01	J-021504-11	SEC61B	10952	NM_006808	GCUCAAAGUUGGCCCUGUU
L-021504-01	J-021504-12	SEC61B	10952	NM_006808	CUGUAAGCUUGCUGUUUUA
L-012688-00	J-012688-05	SLC9A3R1	9368	NM_004252	CCAGAAACGCAGCAGCAAA
L-012688-00	J-012688-06	SLC9A3R1	9368	NM_004252	GCGAAAACGUGGAGAAGGA
L-012688-00	J-012688-07	SLC9A3R1	9368	NM_004252	GCGAGGAGCUGAAUUCCCA
L-012688-00	J-012688-08	SLC9A3R1	9368	NM_004252	GAACAGUCGUGAAGCCCUG
L-005835-00	J-005835-09	CTSC	1075	NM_001814	GCUUUGAGAUUGUGUUGAA
L-005835-00	J-005835-10	CTSC	1075	NM_001814	GCACCUAUCUUGACCUGCU
L-005835-00	J-005835-11	CTSC	1075	NM_001814	CAACUGCUCGGUUAUGGGA
L-005835-00	J-005835-12	CTSC	1075	NM_001814	GUAGUGGUGUACCUUCAGA
L-004009-00	J-004009-05	RAB5A	5868	NM_004162	GCAAGCAAGUCCUAACAUU
L-004009-00	J-004009-06	RAB5A	5868	NM_004162	UGACACUACAGUAAAGUUU
L-004009-00	J-004009-07	RAB5A	5868	NM_004162	GGAAGAGGAGUAGACCUUA
L-004009-00	J-004009-08	RAB5A	5868	NM_004162	AGAGUCCGCUGUUGGCAAA
L-012374-00	J-012374-06	SSR3	6747	NM_007107	GAAUGAAGUUGCUGAUUAU
L-012374-00	J-012374-07	SSR3	6747	NM_007107	ACAGUGAACUACAUAUUGU
L-012374-00	J-012374-08	SSR3	6747	NM_007107	GCACAUAUUUGGUAGCCUU
L-012374-00	J-012374-09	SSR3	6747	NM_007107	GGUCAUUGUUGCUUCCUUC
L-013587-00	J-013587-05	RPL31	6160	NM_000993	UGUCUGGGCCAAAGGAAUA
L-013587-00	J-013587-06	RPL31	6160	NM_000993	GAGAAUACACCAUCAACAU
L-013587-00	J-013587-07	RPL31	6160	NM_000993	GUGUGCGGCUGUCCAGAAA
L-013587-00	J-013587-08	RPL31	6160	NM_000993	AGGAAUGUGCCAUACCGAA
L-017632-01	J-017632-09	COPE	11316	NM_199444	ACGAGCUGUUCGACGUAAA
L-017632-01	J-017632-10	COPE	11316	NM_199444	UCAAGGAGUACCAGGCCAA
L-017632-01	J-017632-11	COPE	11316	NM_199444	UGGUCCUGGAUGAGAUCAA
L-017632-01	J-017632-12	COPE	11316	NM_199444	CGGAAGGAGCUGAAGAGAA
L-005932-00	J-005932-05	SEC11C	90701	NM_033280	GACAUCAAAUUUCUGACUA
L-005932-00	J-005932-06	SEC11C	90701	NM_033280	UGUAAUGGGUGCAUAUGUG
L-005932-00	J-005932-07	SEC11C	90701	NM_033280	UGAUAGAGGCUUGUACAAA
L-005932-00	J-005932-08	SEC11C	90701	NM_033280	UCCAAUAGUUCACAGAGUA
L-021503-01	J-021503-09	SEC61A1	29927	NM_013336	CGGCCAGUCUAUCGUGUAU
L-021503-01	J-021503-10	SEC61A1	29927	NM_013336	ACUUUGAGAUCUUCGUUAA
L-021503-01	J-021503-11	SEC61A1	29927	NM_013336	GUGUCAUCCUGCCGGAAAU
L-021503-01	J-021503-12	SEC61A1	29927	NM_013336	CCAUGCAGUUGUAUACAUA
L-016842-01	J-016842-09	SELK	58515	NM_021237	GAAGCAGACAACCGGACAU
L-016842-01	J-016842-10	SELK	58515	NM_021237	CCGAAGAAUGGGUAGAAUC
L-016842-01	J-016842-11	SELK	58515	NM_021237	UAGCUGAGUUUGUGGUUUU
L-016842-01	J-016842-12	SELK	58515	NM_021237	AGGUAAAUGUCUGCUCUAA
L-009864-00	J-009864-05	ID2	3398	NM_002166	GCACUGUGUGGCUGAAUAA
L-009864-00	J-009864-06	ID2	3398	NM_002166	CGAUGAGCCUGCUAUACAA
L-009864-00	J-009864-07	ID2	3398	NM_002166	GGACUCGCAUCCCACUAUU
L-009864-00	J-009864-08	ID2	3398	NM_002166	CGUGAGGUCCGUUAGGAAA
L-016134-02	J-016134-20	RSRC2	65117	NM_023012	AGGAAGAAGUAUUUCGAAA
L-016134-02	J-016134-21	RSRC2	65117	NM_023012	UGGCAAUUGCUGUUAGAAA
L-016134-02	J-016134-22	RSRC2	65117	NM_023012	CCAUUAAACUUGACAGGAC
L-016134-02	J-016134-23	RSRC2	65117	NM_023012	AAUUACAAGAACAGCGAGA
L-004899-00	J-004899-05	PLPP5	84513	NM_032483	CAUUCUGACUUGAUGUGUA
L-004899-00	J-004899-06	PLPP5	84513	NM_032483	CCAAGCCGAUGUUUGUUAU
L-004899-00	J-004899-07	PLPP5	84513	NM_032483	AUAAGGACGUGGUGAAUGA
L-004899-00	J-004899-08	PLPP5	84513	NM_032483	GGACAUUCUUCCUUUGCAU
L-006460-01	J-006460-09	CALU	813	NM_001219	ACGAGGAUGUAGAGCGACA
L-006460-01	J-006460-10	CALU	813	NM_001219	GGGUAAAGACAGAGCGAGA
L-006460-01	J-006460-11	CALU	813	NM_001219	CAUGAAAUUGUUUGCGCUA
L-006460-01	J-006460-12	CALU	813	NM_001219	UUUGUUGAGUUUCGGGAUA
L-012351-00	J-012351-05	SEC13	6396	NM_183352	CAUGUGAGCUGGUCCAUCA
L-012351-00	J-012351-06	SEC13	6396	NM_183352	GGUCGUGUGUUCAUUUGGA
L-012351-00	J-012351-07	SEC13	6396	NM_183352	CCAUCUCCCUGCUGACUUA
L-012351-00	J-012351-08	SEC13	6396	NM_183352	GUAAUUAACACUGUGGAUA
L-018676-00	J-018676-05	TRAM1	23471	NM_014294	GCAAAAGCUUCUAUCAUUU
L-018676-00	J-018676-06	TRAM1	23471	NM_014294	AAUCAGUGUCCCUUUAUUA
L-018676-00	J-018676-07	TRAM1	23471	NM_014294	GAUAAUUAUUCAUGCCGUA
L-018676-00	J-018676-08	TRAM1	23471	NM_014294	GAAACCAACAGUAACUAAA
L-007559-01	J-007559-09	SLC38A2	54407	NM_018976	CUGAAAGACCGCAGCCGUA
L-007559-01	J-007559-10	SLC38A2	54407	NM_018976	GCACAUUUAUCGUACGUCA
L-007559-01	J-007559-11	SLC38A2	54407	NM_018976	CAAUUGGGAUAUAAGGCAU
L-007559-01	J-007559-12	SLC38A2	54407	NM_018976	GGGAAUACCAAGAGUUGUU
L-004819-00	J-004819-06	DDIT3	1649	NM_004083	GGUAUGAGGACCUGCAAGA
L-004819-00	J-004819-07	DDIT3	1649	NM_004083	CACCAAGCAUGAACAAUUG
L-004819-00	J-004819-08	DDIT3	1649	NM_004083	GGAAACAGAGUGGUCAUUC
L-004819-00	J-004819-09	DDIT3	1649	NM_004083	CAGCUGAGUCAUUGCCUUU
L-018903-01	J-018903-09	RPN1	6184	NM_002950	CGACAGAGUGAGCGAAAUG
L-018903-01	J-018903-10	RPN1	6184	NM_002950	GAAUAGGCCUUUACCGUCA
L-018903-01	J-018903-11	RPN1	6184	NM_002950	UGAUCAAUGAGGACGUGAA
L-018903-01	J-018903-12	RPN1	6184	NM_002950	CAAUUUGGAAGUACGUGAA
L-008200-00	J-008200-05	FKBP11	51303	NM_016594	CUUGGUAGAUGGACGUAUU
L-008200-00	J-008200-06	FKBP11	51303	NM_016594	GAGACACGCUUCACAUACA
L-008200-00	J-008200-07	FKBP11	51303	NM_016594	GAAGCGAAGGGCAAUCAUU
L-008200-00	J-008200-08	FKBP11	51303	NM_016594	GCAGAGUCUUCUCGACAUG
L-010943-01	J-010943-09	SCFD1	23256	NM_182835	AAGCAUUGGUGCACGAUGU
L-010943-01	J-010943-10	SCFD1	23256	NM_182835	GACAAGAAACUUCGAGAAA
L-010943-01	J-010943-11	SCFD1	23256	NM_182835	GUGCCAGGAUCUUCGAAAU
L-010943-01	J-010943-12	SCFD1	23256	NM_182835	GAUAUCACAGACACGGAAA
L-006861-00	J-006861-05	WDFY1	57590	NM_020830	GAAAGUGAUUCUUGUCAGA
L-006861-00	J-006861-06	WDFY1	57590	NM_020830	GGACCGACCGCAUUGUAAA
L-006861-00	J-006861-07	WDFY1	57590	NM_020830	CUUCGUGUCUGCAAUAUGA
L-006861-00	J-006861-08	WDFY1	57590	NM_020830	GGACAGAACCAUCCGGGUA
L-016142-02	J-016142-19	GORAB	92344	NM_152281	CCAUGAAACUAAAGCGGAU
L-016142-02	J-016142-20	GORAB	92344	NM_152281	CAACAAGAACAACGGCUAA
L-016142-02	J-016142-21	GORAB	92344	NM_152281	CAACAACUUCAGCGAGAAA
L-016142-02	J-016142-22	GORAB	92344	NM_152281	AGCUAGAUAUACAGCGCAA
L-020897-00	J-020897-05	SPCS2	9789	NM_014752	GAUGACAAAUACACCUUGA
L-020897-00	J-020897-06	SPCS2	9789	NM_014752	GACCAUUUAUACCUCAUAU
L-020897-00	J-020897-07	SPCS2	9789	NM_014752	CUUUGUGUGUCAUAUCCUA
L-020897-00	J-020897-08	SPCS2	9789	NM_014752	GUAUAUCCCUGUUGAUUUG
L-008074-01	J-008074-09	TMED2	10959	NM_006815	CAGUAUGAAUCUUGACGGU
L-008074-01	J-008074-10	TMED2	10959	NM_006815	UGACAUUGGGACAGAUCUA
L-008074-01	J-008074-11	TMED2	10959	NM_006815	CGUGGAGAUUACAGGACCA
L-008074-01	J-008074-12	TMED2	10959	NM_006815	GCACAAAGCCUGAUAGUAC
L-003210-00	J-003210-15	CCND1	595	NM_053056	ACAACUUCCUGUCCUACUA
L-003210-00	J-003210-16	CCND1	595	NM_053056	GUUCGUGGCCUCUAAGAUG
L-003210-00	J-003210-17	CCND1	595	NM_053056	GCAUGUAGUCACUUUAUAA
L-003210-00	J-003210-18	CCND1	595	NM_053056	GCGUGUAGCUAUGGAAGUU
L-008958-01	J-008958-09	RAB1B	81876	NM_030981	UGCAGGAGAUUGACCGCUA
L-008958-01	J-008958-10	RAB1B	81876	NM_030981	CCAGCGAGAACGUCAAUAA
L-008958-01	J-008958-11	RAB1B	81876	NM_030981	CGGUGGGAUCUGAGUAUAU
L-008958-01	J-008958-12	RAB1B	81876	NM_030981	GAAUAUGACUACCUGUUUA
L-011781-00	J-011781-05	SSR1	6745	NM_003144	CGUAAGAGACCCAUACAGA
L-011781-00	J-011781-06	SSR1	6745	NM_003144	GAUUUGAACGGCAAUGUAU
L-011781-00	J-011781-07	SSR1	6745	NM_003144	UUAGAUGCCUCAUUCCGUU
L-011781-00	J-011781-08	SSR1	6745	NM_003144	CAACAAGGGUACAGAAGAU
L-004761-00	J-004761-05	IRAK2	3656	NM_001570	CAAGACAGUUUCACAGCUU
L-004761-00	J-004761-06	IRAK2	3656	NM_001570	GAAACUUCGUGGCAAAUUG
L-004761-00	J-004761-07	IRAK2	3656	NM_001570	GAAGCCCGGUUUACCUGAA
L-004761-00	J-004761-08	IRAK2	3656	NM_001570	CAAAGCGAGUGGACAUCUU
L-003482-00	J-003482-09	CTNNB1	1499	NM_001904	GAUCCUAGCUAUCGUUCUU
L-003482-00	J-003482-10	CTNNB1	1499	NM_001904	UAAUGAGGACCUAUACUUA
L-003482-00	J-003482-11	CTNNB1	1499	NM_001904	GCGUUUGGCUGAACCAUCA
L-003482-00	J-003482-12	CTNNB1	1499	NM_001904	GGUACGAGCUGCUAUGUUC
