# Supplementary material for: Single-cell transcriptional dynamics of flavivirus infection
Source: eLife. 2018 Feb 16;7:e32942. doi: 10.7554/eLife.32942 (PMC5826272; doi:10.7554/eLife.32942)
Supplement: Supplementary file 5. — Genes without BC number means they are not available in Orfeome library and one of us (SYP) cloned their entries manually. [file elife-32942-supp5.tsv]

Gene Name	Entrez Gene ID	BC #
CALU	813	BC013383
CCND1	595	BC023620
COPE	11316	BC003155
DDIT3	1649	BC003637
FKBP11	51303	BC027973
GORAB	92344	BC064945
HSPA5	3309
ID2	3398	BC030639
IRAK2	3656	BC125184
PPAPDC1B	84513	BC033025
RAB1B	81876	BC071169
RAB5A	5868	BC001267
RPL31	6160	BC017343
RPN1	6184	BC010839
RSRC2	65117	BC008684
SCFD1	23256	BC017734
SEC11C	90701	BC009703
SEC13	6396	BC002634
SEC61A1	29927	BC002951
SEC61B	1499
SLC9A3R1	9368
SELK	58515	BC013162
SLC38A2	54407	BC040342
SPCS2	9789	BC064957
SSR1	6745	BC007710
SSR3	6747	BC017203
TMED2	10959	BC025957
TRAM1	23471	BC000687
WDFY1	57590	BC040525
CTSC	1075
CTNNB1	1499
