# Supplementary material for: Single-cell transcriptional dynamics of flavivirus infection
Source: eLife. 2018 Feb 16;7:e32942. doi: 10.7554/eLife.32942 (PMC5826272; doi:10.7554/eLife.32942)
Supplement: Supplementary file 6. [file elife-32942-supp6.tsv]

Barcode
CTCTCTATACGT
TATCCTCTACGT
GTAAGGAGACGT
ACTGCATAACGT
AAGGAGTAACGT
CTAAGCCTACGT
CGTCTAATACGT
TCTCTCCGACGT
TCGACTAGACGT
TTCTAGCTACGT
CCTAGAGTACGT
GCGTAAGAACGT
CTATTAAGACGT
AAGGCTATACGT
GAGCCTTAACGT
TTATGCGAACGT
CTCTCTATTGCA
TATCCTCTTGCA
GTAAGGAGTGCA
ACTGCATATGCA
AAGGAGTATGCA
CTAAGCCTTGCA
CGTCTAATTGCA
TCTCTCCGTGCA
TCGACTAGTGCA
TTCTAGCTTGCA
CCTAGAGTTGCA
GCGTAAGATGCA
CTATTAAGTGCA
AAGGCTATTGCA
GAGCCTTATGCA
TTATGCGATGCA
CTCTCTATCTAG
TATCCTCTCTAG
GTAAGGAGCTAG
ACTGCATACTAG
AAGGAGTACTAG
CTAAGCCTCTAG
CGTCTAATCTAG
TCTCTCCGCTAG
TCGACTAGCTAG
TTCTAGCTCTAG
CCTAGAGTCTAG
GCGTAAGACTAG
CTATTAAGCTAG
AAGGCTATCTAG
GAGCCTTACTAG
TTATGCGACTAG
CTCTCTATGATC
TATCCTCTGATC
GTAAGGAGGATC
ACTGCATAGATC
AAGGAGTAGATC
CTAAGCCTGATC
CGTCTAATGATC
TCTCTCCGGATC
TCGACTAGGATC
TTCTAGCTGATC
CCTAGAGTGATC
GCGTAAGAGATC
CTATTAAGGATC
AAGGCTATGATC
GAGCCTTAGATC
TTATGCGAGATC
