# Supplementary material for: Single-cell transcriptional dynamics of flavivirus infection
Source: eLife. 2018 Feb 16;7:e32942. doi: 10.7554/eLife.32942 (PMC5826272; doi:10.7554/eLife.32942)
Supplement: Supplementary file 7. — This file is the recommended starting point for secondary analyses. [file elife-32942-supp7.gz]

Archive with 4 entries (4 files):
- cell_metadata_dengue.tsv
- cell_metadata_Zika.tsv
- counts_dengue.tsv
- counts_Zika.tsv
