# Supplementary material for: Single-cell transcriptional dynamics of flavivirus infection
Source: eLife. 2018 Feb 16;7:e32942. doi: 10.7554/eLife.32942 (PMC5826272; doi:10.7554/eLife.32942)
Supplement: Supplementary file 7. — This file is the recommended starting point for secondary analyses. [file elife-32942-supp7.gz › cell_metadata_dengue.tsv]

barcode	name	index	experiment	sequencingInstrument	sequencingRun	sequencingDate	cellType	qPCR [pmol/mg]	virus	numberDengueReads	numberZikaReads	MOI	time [h]	description
Barcode_701-502EX1	1001700601_A2	TAAGGCGA-CTCTATACGT	10017006	NextSeq	N349	2017/01/27	huh7		dengue	0		0	4
Barcode_701-513EX1	1001700601_A4	TAAGGCGA-GACTAGACGT	10017006	NextSeq	N349	2017/01/27	huh7		dengue	0		0	4
Barcode_701-503EX1	1001700601_A6	TAAGGCGA-TCCTCTACGT	10017006	NextSeq	N349	2017/01/27	huh7		dengue	0		0	4
Barcode_701-515EX1	1001700601_A8	TAAGGCGA-CTAGCTACGT	10017006	NextSeq	N349	2017/01/27	huh7		dengue	0		0	4
Barcode_701-505EX1	1001700601_B3	TAAGGCGA-AAGGAGACGT	10017006	NextSeq	N349	2017/01/27	huh7		dengue	0		0	4
Barcode_701-516EX1	1001700601_B7	TAAGGCGA-TAGAGTACGT	10017006	NextSeq	N349	2017/01/27	huh7		dengue	0		0	4
Barcode_701-506EX1	1001700601_B8	TAAGGCGA-TGCATAACGT	10017006	NextSeq	N349	2017/01/27	huh7		dengue	0		0	4
Barcode_701-517EX1	1001700601_B10	TAAGGCGA-GTAAGAACGT	10017006	NextSeq	N349	2017/01/27	huh7		dengue	0		0	4
Barcode_701-507EX1	1001700601_B13	TAAGGCGA-GGAGTAACGT	10017006	NextSeq	N349	2017/01/27	huh7		dengue	0		0	4
Barcode_701-518EX1	1001700601_C8	TAAGGCGA-ATTAAGACGT	10017006	NextSeq	N349	2017/01/27	huh7		dengue	0		0	4
Barcode_701-508EX1	1001700601_D3	TAAGGCGA-AAGCCTACGT	10017006	NextSeq	N349	2017/01/27	huh7		dengue	0		0	4
Barcode_701-520EX1	1001700601_D6	TAAGGCGA-GGCTATACGT	10017006	NextSeq	N349	2017/01/27	huh7		dengue	0		0	4
Barcode_701-510EX1	1001700601_D9	TAAGGCGA-TCTAATACGT	10017006	NextSeq	N349	2017/01/27	huh7		dengue	0		0	4
Barcode_701-521EX1	1001700601_D12	TAAGGCGA-GCCTTAACGT	10017006	NextSeq	N349	2017/01/27	huh7		dengue	0		0	4
Barcode_701-511EX1	1001700601_D16	TAAGGCGA-TCTCCGACGT	10017006	NextSeq	N349	2017/01/27	huh7		dengue	0		0	4
Barcode_701-522EX1	1001700601_D19	TAAGGCGA-ATGCGAACGT	10017006	NextSeq	N349	2017/01/27	huh7		dengue	0		0	4
Barcode_702-502EX1	1001700601_E8	CGTACTAG-CTCTATACGT	10017006	NextSeq	N349	2017/01/27	huh7		dengue	0		0	4
Barcode_702-513EX1	1001700601_E13	CGTACTAG-GACTAGACGT	10017006	NextSeq	N349	2017/01/27	huh7		dengue	0		0	4
Barcode_702-503EX1	1001700601_E15	CGTACTAG-TCCTCTACGT	10017006	NextSeq	N349	2017/01/27	huh7		dengue	0		0	4
Barcode_702-515EX1	1001700601_E22	CGTACTAG-CTAGCTACGT	10017006	NextSeq	N349	2017/01/27	huh7		dengue	0		0	4
Barcode_702-505EX1	1001700601_F3	CGTACTAG-AAGGAGACGT	10017006	NextSeq	N349	2017/01/27	huh7		dengue	0		0	4
Barcode_702-516EX1	1001700601_F8	CGTACTAG-TAGAGTACGT	10017006	NextSeq	N349	2017/01/27	huh7		dengue	0		0	4
Barcode_702-506EX1	1001700601_F14	CGTACTAG-TGCATAACGT	10017006	NextSeq	N349	2017/01/27	huh7		dengue	0		0	4
Barcode_702-517EX1	1001700601_F15	CGTACTAG-GTAAGAACGT	10017006	NextSeq	N349	2017/01/27	huh7		dengue	0		0	4
Barcode_702-507EX1	1001700601_F18	CGTACTAG-GGAGTAACGT	10017006	NextSeq	N349	2017/01/27	huh7		dengue	0		0	4
Barcode_702-518EX1	1001700601_F21	CGTACTAG-ATTAAGACGT	10017006	NextSeq	N349	2017/01/27	huh7		dengue	0		0	4
Barcode_702-508EX1	1001700601_G2	CGTACTAG-AAGCCTACGT	10017006	NextSeq	N349	2017/01/27	huh7		dengue	0		0	4
Barcode_702-520EX1	1001700601_G4	CGTACTAG-GGCTATACGT	10017006	NextSeq	N349	2017/01/27	huh7		dengue	0		0	4
Barcode_702-510EX1	1001700601_G7	CGTACTAG-TCTAATACGT	10017006	NextSeq	N349	2017/01/27	huh7		dengue	0		0	4
Barcode_702-521EX1	1001700601_G12	CGTACTAG-GCCTTAACGT	10017006	NextSeq	N349	2017/01/27	huh7		dengue	0		0	4
Barcode_702-511EX1	1001700601_G14	CGTACTAG-TCTCCGACGT	10017006	NextSeq	N349	2017/01/27	huh7		dengue	0		0	4
Barcode_702-522EX1	1001700601_G17	CGTACTAG-ATGCGAACGT	10017006	NextSeq	N349	2017/01/27	huh7		dengue	0		0	4
Barcode_703-502EX1	1001700601_G20	AGGCAGAA-CTCTATACGT	10017006	NextSeq	N349	2017/01/27	huh7		dengue	0		0	4
Barcode_703-513EX1	1001700601_H3	AGGCAGAA-GACTAGACGT	10017006	NextSeq	N349	2017/01/27	huh7		dengue	0		0	4
Barcode_703-503EX1	1001700601_I3	AGGCAGAA-TCCTCTACGT	10017006	NextSeq	N349	2017/01/27	huh7		dengue	0		0	4
Barcode_703-515EX1	1001700601_I7	AGGCAGAA-CTAGCTACGT	10017006	NextSeq	N349	2017/01/27	huh7		dengue	0		0	4
Barcode_703-505EX1	1001700601_I15	AGGCAGAA-AAGGAGACGT	10017006	NextSeq	N349	2017/01/27	huh7		dengue	0		0	4
Barcode_703-516EX1	1001700601_I21	AGGCAGAA-TAGAGTACGT	10017006	NextSeq	N349	2017/01/27	huh7		dengue	0		0	4
Barcode_703-506EX1	1001700601_I22	AGGCAGAA-TGCATAACGT	10017006	NextSeq	N349	2017/01/27	huh7		dengue	0		0	4
Barcode_703-517EX1	1001700601_J8	AGGCAGAA-GTAAGAACGT	10017006	NextSeq	N349	2017/01/27	huh7		dengue	0		0	4
Barcode_703-507EX1	1001700601_J9	AGGCAGAA-GGAGTAACGT	10017006	NextSeq	N349	2017/01/27	huh7		dengue	0		0	4
Barcode_703-518EX1	1001700601_J11	AGGCAGAA-ATTAAGACGT	10017006	NextSeq	N349	2017/01/27	huh7		dengue	0		0	4
Barcode_703-508EX1	1001700601_J12	AGGCAGAA-AAGCCTACGT	10017006	NextSeq	N349	2017/01/27	huh7		dengue	0		0	4
Barcode_703-520EX1	1001700601_J13	AGGCAGAA-GGCTATACGT	10017006	NextSeq	N349	2017/01/27	huh7		dengue	0		0	4
Barcode_703-510EX1	1001700601_J15	AGGCAGAA-TCTAATACGT	10017006	NextSeq	N349	2017/01/27	huh7		dengue	0		0	4
Barcode_703-521EX1	1001700601_J22	AGGCAGAA-GCCTTAACGT	10017006	NextSeq	N349	2017/01/27	huh7		dengue	0		0	4
Barcode_703-511EX1	1001700601_K3	AGGCAGAA-TCTCCGACGT	10017006	NextSeq	N349	2017/01/27	huh7		dengue	0		0	4
Barcode_703-522EX1	1001700601_K6	AGGCAGAA-ATGCGAACGT	10017006	NextSeq	N349	2017/01/27	huh7		dengue	0		0	4
Barcode_704-502EX1	1001700601_K9	TCCTGAGC-CTCTATACGT	10017006	NextSeq	N349	2017/01/27	huh7		dengue	0		0	4
Barcode_704-513EX1	1001700601_K13	TCCTGAGC-GACTAGACGT	10017006	NextSeq	N349	2017/01/27	huh7		dengue	0		0	4
Barcode_704-503EX1	1001700601_K14	TCCTGAGC-TCCTCTACGT	10017006	NextSeq	N349	2017/01/27	huh7		dengue	0		0	4
Barcode_704-515EX1	1001700601_K18	TCCTGAGC-CTAGCTACGT	10017006	NextSeq	N349	2017/01/27	huh7		dengue	0		0	4
Barcode_704-505EX1	1001700601_L12	TCCTGAGC-AAGGAGACGT	10017006	NextSeq	N349	2017/01/27	huh7		dengue	0		0	4
Barcode_704-516EX1	1001700601_L14	TCCTGAGC-TAGAGTACGT	10017006	NextSeq	N349	2017/01/27	huh7		dengue	0		0	4
Barcode_704-506EX1	1001700601_L19	TCCTGAGC-TGCATAACGT	10017006	NextSeq	N349	2017/01/27	huh7		dengue	0		0	4
Barcode_704-517EX1	1001700601_M9	TCCTGAGC-GTAAGAACGT	10017006	NextSeq	N349	2017/01/27	huh7		dengue	0		0	4
Barcode_704-507EX1	1001700601_M13	TCCTGAGC-GGAGTAACGT	10017006	NextSeq	N349	2017/01/27	huh7		dengue	0		0	4
Barcode_704-518EX1	1001700601_M15	TCCTGAGC-ATTAAGACGT	10017006	NextSeq	N349	2017/01/27	huh7		dengue	0		0	4
Barcode_704-508EX1	1001700601_M20	TCCTGAGC-AAGCCTACGT	10017006	NextSeq	N349	2017/01/27	huh7		dengue	0		0	4
Barcode_704-520EX1	1001700601_N8	TCCTGAGC-GGCTATACGT	10017006	NextSeq	N349	2017/01/27	huh7		dengue	0		0	4
Barcode_704-510EX1	1001700601_N12	TCCTGAGC-TCTAATACGT	10017006	NextSeq	N349	2017/01/27	huh7		dengue	0		0	4
Barcode_704-521EX1	1001700601_N17	TCCTGAGC-GCCTTAACGT	10017006	NextSeq	N349	2017/01/27	huh7		dengue	0		0	4
Barcode_704-511EX1	1001700601_N19	TCCTGAGC-TCTCCGACGT	10017006	NextSeq	N349	2017/01/27	huh7		dengue	0		0	4
Barcode_704-522EX1	1001700601_N22	TCCTGAGC-ATGCGAACGT	10017006	NextSeq	N349	2017/01/27	huh7		dengue	0		0	4
Barcode_705-502EX1	1001700601_O3	GGACTCCT-CTCTATACGT	10017006	NextSeq	N349	2017/01/27	huh7		dengue	0		0	4
Barcode_705-513EX1	1001700601_O5	GGACTCCT-GACTAGACGT	10017006	NextSeq	N349	2017/01/27	huh7		dengue	0		0	4
Barcode_705-503EX1	1001700601_O7	GGACTCCT-TCCTCTACGT	10017006	NextSeq	N349	2017/01/27	huh7		dengue	0		0	4
Barcode_705-515EX1	1001700601_O10	GGACTCCT-CTAGCTACGT	10017006	NextSeq	N349	2017/01/27	huh7		dengue	0		0	4
Barcode_705-505EX1	1001700601_O14	GGACTCCT-AAGGAGACGT	10017006	NextSeq	N349	2017/01/27	huh7		dengue	0		0	4
Barcode_705-516EX1	1001700601_O16	GGACTCCT-TAGAGTACGT	10017006	NextSeq	N349	2017/01/27	huh7		dengue	0		0	4
Barcode_705-506EX1	1001700601_O17	GGACTCCT-TGCATAACGT	10017006	NextSeq	N349	2017/01/27	huh7		dengue	0		0	4
Barcode_705-517EX1	1001700601_O19	GGACTCCT-GTAAGAACGT	10017006	NextSeq	N349	2017/01/27	huh7		dengue	0		0	4
Barcode_705-507EX1	1001700601_O21	GGACTCCT-GGAGTAACGT	10017006	NextSeq	N349	2017/01/27	huh7		dengue	0		0	4
Barcode_705-518EX1	1001700601_P6	GGACTCCT-ATTAAGACGT	10017006	NextSeq	N349	2017/01/27	huh7		dengue	0		0	4
Barcode_705-508EX1	1001700601_P8	GGACTCCT-AAGCCTACGT	10017006	NextSeq	N349	2017/01/27	huh7		dengue	0		0	4
Barcode_705-520EX1	1001700601_P11	GGACTCCT-GGCTATACGT	10017006	NextSeq	N349	2017/01/27	huh7		dengue	0		0	4
Barcode_705-510EX1	1001700601_P15	GGACTCCT-TCTAATACGT	10017006	NextSeq	N349	2017/01/27	huh7		dengue	0		0	4
Barcode_705-521EX1	1001700601_P18	GGACTCCT-GCCTTAACGT	10017006	NextSeq	N349	2017/01/27	huh7		dengue	0		0	4
Barcode_705-511EX1	1001700601_P20	GGACTCCT-TCTCCGACGT	10017006	NextSeq	N349	2017/01/27	huh7		dengue	0		0	4
Barcode_705-522EX1	1001700601_P22	GGACTCCT-ATGCGAACGT	10017006	NextSeq	N349	2017/01/27	huh7		dengue	0		0	4
Barcode_706-502EX1	1001700602_A1	TAGGCATG-CTCTATACGT	10017006	NextSeq	N349	2017/01/27	huh7	0.000	dengue	0		1	4
Barcode_706-513EX1	1001700602_A6	TAGGCATG-GACTAGACGT	10017006	NextSeq	N349	2017/01/27	huh7	0.000	dengue	214		1	4
Barcode_706-503EX1	1001700602_A8	TAGGCATG-TCCTCTACGT	10017006	NextSeq	N349	2017/01/27	huh7	0.000	dengue	5		1	4
Barcode_706-515EX1	1001700602_A18	TAGGCATG-CTAGCTACGT	10017006	NextSeq	N349	2017/01/27	huh7	0.000	dengue	40		1	4
Barcode_706-505EX1	1001700602_B1	TAGGCATG-AAGGAGACGT	10017006	NextSeq	N349	2017/01/27	huh7	0.000	dengue	252		1	4
Barcode_706-516EX1	1001700602_B2	TAGGCATG-TAGAGTACGT	10017006	NextSeq	N349	2017/01/27	huh7	0.000	dengue	50		1	4
Barcode_706-506EX1	1001700602_B4	TAGGCATG-TGCATAACGT	10017006	NextSeq	N349	2017/01/27	huh7	0.000	dengue	57		1	4
Barcode_706-517EX1	1001700602_B6	TAGGCATG-GTAAGAACGT	10017006	NextSeq	N349	2017/01/27	huh7	0.000	dengue	4		1	4
Barcode_706-507EX1	1001700602_B8	TAGGCATG-GGAGTAACGT	10017006	NextSeq	N349	2017/01/27	huh7	0.000	dengue	31		1	4
Barcode_706-518EX1	1001700602_B9	TAGGCATG-ATTAAGACGT	10017006	NextSeq	N349	2017/01/27	huh7	0.000	dengue	51		1	4
Barcode_706-508EX1	1001700602_B12	TAGGCATG-AAGCCTACGT	10017006	NextSeq	N349	2017/01/27	huh7	0.000	dengue	22		1	4
Barcode_706-520EX1	1001700602_C8	TAGGCATG-GGCTATACGT	10017006	NextSeq	N349	2017/01/27	huh7	0.000	dengue	203		1	4
Barcode_706-510EX1	1001700602_C9	TAGGCATG-TCTAATACGT	10017006	NextSeq	N349	2017/01/27	huh7	0.000	dengue	28		1	4
Barcode_706-521EX1	1001700602_C10	TAGGCATG-GCCTTAACGT	10017006	NextSeq	N349	2017/01/27	huh7	0.000	dengue	15		1	4
Barcode_706-511EX1	1001700602_C18	TAGGCATG-TCTCCGACGT	10017006	NextSeq	N349	2017/01/27	huh7	0.000	dengue	47		1	4
Barcode_706-522EX1	1001700602_C21	TAGGCATG-ATGCGAACGT	10017006	NextSeq	N349	2017/01/27	huh7	0.000	dengue	11		1	4
Barcode_707-502EX1	1001700602_D7	CTCTCTAC-CTCTATACGT	10017006	NextSeq	N349	2017/01/27	huh7	0.000	dengue	0		1	4
Barcode_707-513EX1	1001700602_D9	CTCTCTAC-GACTAGACGT	10017006	NextSeq	N349	2017/01/27	huh7	0.000	dengue	70		1	4
Barcode_707-503EX1	1001700602_D10	CTCTCTAC-TCCTCTACGT	10017006	NextSeq	N349	2017/01/27	huh7	0.000	dengue	63		1	4
Barcode_707-515EX1	1001700602_D11	CTCTCTAC-CTAGCTACGT	10017006	NextSeq	N349	2017/01/27	huh7	0.000	dengue	127		1	4
Barcode_707-505EX1	1001700602_D12	CTCTCTAC-AAGGAGACGT	10017006	NextSeq	N349	2017/01/27	huh7	0.000	dengue	77		1	4
Barcode_707-516EX1	1001700602_D16	CTCTCTAC-TAGAGTACGT	10017006	NextSeq	N349	2017/01/27	huh7	0.000	dengue	96		1	4
Barcode_707-506EX1	1001700602_D17	CTCTCTAC-TGCATAACGT	10017006	NextSeq	N349	2017/01/27	huh7	0.000	dengue	0		1	4
Barcode_707-517EX1	1001700602_D18	CTCTCTAC-GTAAGAACGT	10017006	NextSeq	N349	2017/01/27	huh7	0.000	dengue	33		1	4
Barcode_707-507EX1	1001700602_E3	CTCTCTAC-GGAGTAACGT	10017006	NextSeq	N349	2017/01/27	huh7	0.000	dengue	97		1	4
Barcode_707-518EX1	1001700602_E7	CTCTCTAC-ATTAAGACGT	10017006	NextSeq	N349	2017/01/27	huh7	0.000	dengue	53		1	4
Barcode_707-508EX1	1001700602_E8	CTCTCTAC-AAGCCTACGT	10017006	NextSeq	N349	2017/01/27	huh7	0.000	dengue	23		1	4
Barcode_707-520EX1	1001700602_E13	CTCTCTAC-GGCTATACGT	10017006	NextSeq	N349	2017/01/27	huh7	0.000	dengue	0		1	4
Barcode_707-510EX1	1001700602_E14	CTCTCTAC-TCTAATACGT	10017006	NextSeq	N349	2017/01/27	huh7	0.000	dengue	2		1	4
Barcode_707-521EX1	1001700602_E16	CTCTCTAC-GCCTTAACGT	10017006	NextSeq	N349	2017/01/27	huh7	0.000	dengue	82		1	4
Barcode_707-511EX1	1001700602_E20	CTCTCTAC-TCTCCGACGT	10017006	NextSeq	N349	2017/01/27	huh7	0.000	dengue	12		1	4
Barcode_707-522EX1	1001700602_F4	CTCTCTAC-ATGCGAACGT	10017006	NextSeq	N349	2017/01/27	huh7	0.000	dengue	1		1	4
Barcode_710-502EX1	1001700602_F7	CGAGGCTG-CTCTATACGT	10017006	NextSeq	N349	2017/01/27	huh7	0.000	dengue	8		1	4
Barcode_710-513EX1	1001700602_F10	CGAGGCTG-GACTAGACGT	10017006	NextSeq	N349	2017/01/27	huh7	0.000	dengue	72		1	4
Barcode_710-503EX1	1001700602_F11	CGAGGCTG-TCCTCTACGT	10017006	NextSeq	N349	2017/01/27	huh7	0.000	dengue	23		1	4
Barcode_710-515EX1	1001700602_F12	CGAGGCTG-CTAGCTACGT	10017006	NextSeq	N349	2017/01/27	huh7	0.000	dengue	28		1	4
Barcode_710-505EX1	1001700602_F13	CGAGGCTG-AAGGAGACGT	10017006	NextSeq	N349	2017/01/27	huh7	0.000	dengue	14		1	4
Barcode_710-516EX1	1001700602_F15	CGAGGCTG-TAGAGTACGT	10017006	NextSeq	N349	2017/01/27	huh7	0.000	dengue	53		1	4
Barcode_710-506EX1	1001700602_F18	CGAGGCTG-TGCATAACGT	10017006	NextSeq	N349	2017/01/27	huh7	0.000	dengue	49		1	4
Barcode_710-517EX1	1001700602_F20	CGAGGCTG-GTAAGAACGT	10017006	NextSeq	N349	2017/01/27	huh7	0.000	dengue	99		1	4
Barcode_710-507EX1	1001700602_F21	CGAGGCTG-GGAGTAACGT	10017006	NextSeq	N349	2017/01/27	huh7	0.000	dengue	0		1	4
Barcode_710-518EX1	1001700602_F22	CGAGGCTG-ATTAAGACGT	10017006	NextSeq	N349	2017/01/27	huh7	0.000	dengue	12		1	4
Barcode_710-508EX1	1001700602_G3	CGAGGCTG-AAGCCTACGT	10017006	NextSeq	N349	2017/01/27	huh7	0.000	dengue	141		1	4
Barcode_710-520EX1	1001700602_G8	CGAGGCTG-GGCTATACGT	10017006	NextSeq	N349	2017/01/27	huh7	0.000	dengue	63		1	4
Barcode_710-510EX1	1001700602_G13	CGAGGCTG-TCTAATACGT	10017006	NextSeq	N349	2017/01/27	huh7	0.000	dengue	113		1	4
Barcode_710-521EX1	1001700602_G14	CGAGGCTG-GCCTTAACGT	10017006	NextSeq	N349	2017/01/27	huh7	0.000	dengue	11		1	4
Barcode_710-511EX1	1001700602_G19	CGAGGCTG-TCTCCGACGT	10017006	NextSeq	N349	2017/01/27	huh7	0.000	dengue	33		1	4
Barcode_710-522EX1	1001700602_G22	CGAGGCTG-ATGCGAACGT	10017006	NextSeq	N349	2017/01/27	huh7	0.000	dengue	7		1	4
Barcode_711-502EX1	1001700602_I4	AAGAGGCA-CTCTATACGT	10017006	NextSeq	N349	2017/01/27	huh7	0.000	dengue	30		1	4
Barcode_711-513EX1	1001700602_I9	AAGAGGCA-GACTAGACGT	10017006	NextSeq	N349	2017/01/27	huh7	0.000	dengue	0		1	4
Barcode_711-503EX1	1001700602_I10	AAGAGGCA-TCCTCTACGT	10017006	NextSeq	N349	2017/01/27	huh7	0.000	dengue	94		1	4
Barcode_711-515EX1	1001700602_I11	AAGAGGCA-CTAGCTACGT	10017006	NextSeq	N349	2017/01/27	huh7	0.000	dengue	130		1	4
Barcode_711-505EX1	1001700602_I15	AAGAGGCA-AAGGAGACGT	10017006	NextSeq	N349	2017/01/27	huh7	0.000	dengue	11		1	4
Barcode_711-516EX1	1001700602_I17	AAGAGGCA-TAGAGTACGT	10017006	NextSeq	N349	2017/01/27	huh7	0.000	dengue	8		1	4
Barcode_711-506EX1	1001700602_I18	AAGAGGCA-TGCATAACGT	10017006	NextSeq	N349	2017/01/27	huh7	0.000	dengue	102		1	4
Barcode_711-517EX1	1001700602_I19	AAGAGGCA-GTAAGAACGT	10017006	NextSeq	N349	2017/01/27	huh7	0.000	dengue	100		1	4
Barcode_711-507EX1	1001700602_I20	AAGAGGCA-GGAGTAACGT	10017006	NextSeq	N349	2017/01/27	huh7	0.000	dengue	72		1	4
Barcode_711-518EX1	1001700602_I21	AAGAGGCA-ATTAAGACGT	10017006	NextSeq	N349	2017/01/27	huh7	0.000	dengue	22		1	4
Barcode_711-508EX1	1001700602_J3	AAGAGGCA-AAGCCTACGT	10017006	NextSeq	N349	2017/01/27	huh7	0.000	dengue	23		1	4
Barcode_711-520EX1	1001700602_J10	AAGAGGCA-GGCTATACGT	10017006	NextSeq	N349	2017/01/27	huh7	0.000	dengue	71		1	4
Barcode_711-510EX1	1001700602_J11	AAGAGGCA-TCTAATACGT	10017006	NextSeq	N349	2017/01/27	huh7	0.000	dengue	24		1	4
Barcode_711-521EX1	1001700602_K3	AAGAGGCA-GCCTTAACGT	10017006	NextSeq	N349	2017/01/27	huh7	0.000	dengue	64		1	4
Barcode_711-511EX1	1001700602_K4	AAGAGGCA-TCTCCGACGT	10017006	NextSeq	N349	2017/01/27	huh7	0.000	dengue	101		1	4
Barcode_711-522EX1	1001700602_K5	AAGAGGCA-ATGCGAACGT	10017006	NextSeq	N349	2017/01/27	huh7	0.000	dengue	18		1	4
Barcode_712-502EX1	1001700602_K9	GTAGAGGA-CTCTATACGT	10017006	NextSeq	N349	2017/01/27	huh7	0.000	dengue	171		1	4
Barcode_712-513EX1	1001700602_K11	GTAGAGGA-GACTAGACGT	10017006	NextSeq	N349	2017/01/27	huh7	0.000	dengue	10		1	4
Barcode_712-503EX1	1001700602_K14	GTAGAGGA-TCCTCTACGT	10017006	NextSeq	N349	2017/01/27	huh7	0.000	dengue	0		1	4
Barcode_712-515EX1	1001700602_K15	GTAGAGGA-CTAGCTACGT	10017006	NextSeq	N349	2017/01/27	huh7	0.000	dengue	67		1	4
Barcode_712-505EX1	1001700602_K18	GTAGAGGA-AAGGAGACGT	10017006	NextSeq	N349	2017/01/27	huh7	0.000	dengue	40		1	4
Barcode_712-516EX1	1001700602_K19	GTAGAGGA-TAGAGTACGT	10017006	NextSeq	N349	2017/01/27	huh7	0.000	dengue	85		1	4
Barcode_712-506EX1	1001700602_L3	GTAGAGGA-TGCATAACGT	10017006	NextSeq	N349	2017/01/27	huh7	0.000	dengue	0		1	4
Barcode_712-517EX1	1001700602_L6	GTAGAGGA-GTAAGAACGT	10017006	NextSeq	N349	2017/01/27	huh7	0.000	dengue	69		1	4
Barcode_712-507EX1	1001700602_L12	GTAGAGGA-GGAGTAACGT	10017006	NextSeq	N349	2017/01/27	huh7	0.000	dengue	0		1	4
Barcode_712-518EX1	1001700602_L13	GTAGAGGA-ATTAAGACGT	10017006	NextSeq	N349	2017/01/27	huh7	0.000	dengue	12		1	4
Barcode_712-508EX1	1001700602_L15	GTAGAGGA-AAGCCTACGT	10017006	NextSeq	N349	2017/01/27	huh7	0.000	dengue	0		1	4
Barcode_712-520EX1	1001700602_L16	GTAGAGGA-GGCTATACGT	10017006	NextSeq	N349	2017/01/27	huh7	0.000	dengue	4		1	4
Barcode_712-510EX1	1001700602_L18	GTAGAGGA-TCTAATACGT	10017006	NextSeq	N349	2017/01/27	huh7	0.000	dengue	38		1	4
Barcode_712-521EX1	1001700602_L19	GTAGAGGA-GCCTTAACGT	10017006	NextSeq	N349	2017/01/27	huh7	0.000	dengue	0		1	4
Barcode_712-511EX1	1001700602_L20	GTAGAGGA-TCTCCGACGT	10017006	NextSeq	N349	2017/01/27	huh7	0.000	dengue	1		1	4
Barcode_712-522EX1	1001700602_M2	GTAGAGGA-ATGCGAACGT	10017006	NextSeq	N349	2017/01/27	huh7	0.000	dengue	0		1	4
Barcode_714-502EX1	1001700602_M3	GCTCATGA-CTCTATACGT	10017006	NextSeq	N349	2017/01/27	huh7	0.000	dengue	49		1	4
Barcode_714-513EX1	1001700602_M5	GCTCATGA-GACTAGACGT	10017006	NextSeq	N349	2017/01/27	huh7	0.000	dengue	12		1	4
Barcode_714-503EX1	1001700602_M7	GCTCATGA-TCCTCTACGT	10017006	NextSeq	N349	2017/01/27	huh7	0.000	dengue	0		1	4
Barcode_714-515EX1	1001700602_M10	GCTCATGA-CTAGCTACGT	10017006	NextSeq	N349	2017/01/27	huh7	0.000	dengue	0		1	4
Barcode_714-505EX1	1001700602_M11	GCTCATGA-AAGGAGACGT	10017006	NextSeq	N349	2017/01/27	huh7	0.000	dengue	2		1	4
Barcode_714-516EX1	1001700602_M12	GCTCATGA-TAGAGTACGT	10017006	NextSeq	N349	2017/01/27	huh7	0.000	dengue	0		1	4
Barcode_714-506EX1	1001700602_M14	GCTCATGA-TGCATAACGT	10017006	NextSeq	N349	2017/01/27	huh7	0.000	dengue	0		1	4
Barcode_714-517EX1	1001700602_M15	GCTCATGA-GTAAGAACGT	10017006	NextSeq	N349	2017/01/27	huh7	0.000	dengue	126		1	4
Barcode_714-507EX1	1001700602_M17	GCTCATGA-GGAGTAACGT	10017006	NextSeq	N349	2017/01/27	huh7	0.000	dengue	36		1	4
Barcode_714-518EX1	1001700602_M19	GCTCATGA-ATTAAGACGT	10017006	NextSeq	N349	2017/01/27	huh7	0.000	dengue	1		1	4
Barcode_714-508EX1	1001700602_M21	GCTCATGA-AAGCCTACGT	10017006	NextSeq	N349	2017/01/27	huh7	0.000	dengue	3		1	4
Barcode_714-520EX1	1001700602_N4	GCTCATGA-GGCTATACGT	10017006	NextSeq	N349	2017/01/27	huh7	0.000	dengue	51		1	4
Barcode_714-510EX1	1001700602_N6	GCTCATGA-TCTAATACGT	10017006	NextSeq	N349	2017/01/27	huh7	0.000	dengue	74		1	4
Barcode_714-521EX1	1001700602_N8	GCTCATGA-GCCTTAACGT	10017006	NextSeq	N349	2017/01/27	huh7	0.000	dengue	13		1	4
Barcode_714-511EX1	1001700602_N9	GCTCATGA-TCTCCGACGT	10017006	NextSeq	N349	2017/01/27	huh7	0.000	dengue	190		1	4
Barcode_714-522EX1	1001700602_N11	GCTCATGA-ATGCGAACGT	10017006	NextSeq	N349	2017/01/27	huh7	0.000	dengue	39		1	4
Barcode_715-502EX1	1001700602_N13	ATCTCAGG-CTCTATACGT	10017006	NextSeq	N349	2017/01/27	huh7	0.000	dengue	25		1	4
Barcode_715-513EX1	1001700602_N14	ATCTCAGG-GACTAGACGT	10017006	NextSeq	N349	2017/01/27	huh7	0.000	dengue	51		1	4
Barcode_715-503EX1	1001700602_N15	ATCTCAGG-TCCTCTACGT	10017006	NextSeq	N349	2017/01/27	huh7	0.000	dengue	0		1	4
Barcode_715-515EX1	1001700602_N16	ATCTCAGG-CTAGCTACGT	10017006	NextSeq	N349	2017/01/27	huh7	0.000	dengue	112		1	4
Barcode_715-505EX1	1001700602_N18	ATCTCAGG-AAGGAGACGT	10017006	NextSeq	N349	2017/01/27	huh7	0.000	dengue	0		1	4
Barcode_715-516EX1	1001700602_N21	ATCTCAGG-TAGAGTACGT	10017006	NextSeq	N349	2017/01/27	huh7	0.000	dengue	0		1	4
Barcode_715-506EX1	1001700602_N22	ATCTCAGG-TGCATAACGT	10017006	NextSeq	N349	2017/01/27	huh7	0.000	dengue	0		1	4
Barcode_715-517EX1	1001700602_O3	ATCTCAGG-GTAAGAACGT	10017006	NextSeq	N349	2017/01/27	huh7	0.000	dengue	12		1	4
Barcode_715-507EX1	1001700602_O4	ATCTCAGG-GGAGTAACGT	10017006	NextSeq	N349	2017/01/27	huh7	0.000	dengue	0		1	4
Barcode_715-518EX1	1001700602_O6	ATCTCAGG-ATTAAGACGT	10017006	NextSeq	N349	2017/01/27	huh7	0.000	dengue	1		1	4
Barcode_715-508EX1	1001700602_O8	ATCTCAGG-AAGCCTACGT	10017006	NextSeq	N349	2017/01/27	huh7	0.000	dengue	63		1	4
Barcode_715-520EX1	1001700602_O10	ATCTCAGG-GGCTATACGT	10017006	NextSeq	N349	2017/01/27	huh7	0.000	dengue	51		1	4
Barcode_715-510EX1	1001700602_O12	ATCTCAGG-TCTAATACGT	10017006	NextSeq	N349	2017/01/27	huh7	0.000	dengue	17		1	4
Barcode_715-521EX1	1001700602_O13	ATCTCAGG-GCCTTAACGT	10017006	NextSeq	N349	2017/01/27	huh7	0.000	dengue	10		1	4
Barcode_715-511EX1	1001700602_O14	ATCTCAGG-TCTCCGACGT	10017006	NextSeq	N349	2017/01/27	huh7	0.000	dengue	9		1	4
Barcode_715-522EX1	1001700602_O16	ATCTCAGG-ATGCGAACGT	10017006	NextSeq	N349	2017/01/27	huh7	0.000	dengue	65		1	4
Barcode_716-502EX1	1001700602_O17	ACTCGCTA-CTCTATACGT	10017006	NextSeq	N349	2017/01/27	huh7	0.000	dengue	13		1	4
Barcode_716-513EX1	1001700602_O18	ACTCGCTA-GACTAGACGT	10017006	NextSeq	N349	2017/01/27	huh7	0.000	dengue	6		1	4
Barcode_716-503EX1	1001700602_P8	ACTCGCTA-TCCTCTACGT	10017006	NextSeq	N349	2017/01/27	huh7	0.000	dengue	42		1	4
Barcode_716-515EX1	1001700602_P14	ACTCGCTA-CTAGCTACGT	10017006	NextSeq	N349	2017/01/27	huh7	0.000	dengue	155		1	4
Barcode_716-505EX1	1001700602_P16	ACTCGCTA-AAGGAGACGT	10017006	NextSeq	N349	2017/01/27	huh7	0.000	dengue	0		1	4
Barcode_716-516EX1	1001700602_P17	ACTCGCTA-TAGAGTACGT	10017006	NextSeq	N349	2017/01/27	huh7	0.000	dengue	55		1	4
Barcode_716-506EX1	1001700602_P18	ACTCGCTA-TGCATAACGT	10017006	NextSeq	N349	2017/01/27	huh7	0.000	dengue	24		1	4
Barcode_716-517EX1	1001700602_P19	ACTCGCTA-GTAAGAACGT	10017006	NextSeq	N349	2017/01/27	huh7	0.000	dengue	51		1	4
Barcode_716-507EX1	1001700603_A1	ACTCGCTA-GGAGTAACGT	10017006	NextSeq	N349	2017/01/27	huh7	0.000	dengue	37		10	4
Barcode_716-518EX1	1001700603_A2	ACTCGCTA-ATTAAGACGT	10017006	NextSeq	N349	2017/01/27	huh7	0.000	dengue	3517		10	4
Barcode_716-508EX1	1001700603_A4	ACTCGCTA-AAGCCTACGT	10017006	NextSeq	N349	2017/01/27	huh7	0.000	dengue	2534		10	4
Barcode_716-520EX1	1001700603_A6	ACTCGCTA-GGCTATACGT	10017006	NextSeq	N349	2017/01/27	huh7	0.000	dengue	3757		10	4
Barcode_716-510EX1	1001700603_A7	ACTCGCTA-TCTAATACGT	10017006	NextSeq	N349	2017/01/27	huh7	0.000	dengue	581		10	4
Barcode_716-521EX1	1001700603_A9	ACTCGCTA-GCCTTAACGT	10017006	NextSeq	N349	2017/01/27	huh7	0.000	dengue	598		10	4
Barcode_716-511EX1	1001700603_A11	ACTCGCTA-TCTCCGACGT	10017006	NextSeq	N349	2017/01/27	huh7	0.000	dengue	411		10	4
Barcode_716-522EX1	1001700603_A16	ACTCGCTA-ATGCGAACGT	10017006	NextSeq	N349	2017/01/27	huh7	0.000	dengue	580		10	4
Barcode_718-502EX1	1001700603_A17	GGAGCTAC-CTCTATACGT	10017006	NextSeq	N349	2017/01/27	huh7	0.000	dengue	1718		10	4
Barcode_718-513EX1	1001700603_A19	GGAGCTAC-GACTAGACGT	10017006	NextSeq	N349	2017/01/27	huh7	0.000	dengue	2159		10	4
Barcode_718-503EX1	1001700603_A22	GGAGCTAC-TCCTCTACGT	10017006	NextSeq	N349	2017/01/27	huh7	0.002	dengue	2566		10	4
Barcode_718-515EX1	1001700603_B1	GGAGCTAC-CTAGCTACGT	10017006	NextSeq	N349	2017/01/27	huh7	0.000	dengue	1107		10	4
Barcode_718-505EX1	1001700603_B4	GGAGCTAC-AAGGAGACGT	10017006	NextSeq	N349	2017/01/27	huh7	0.000	dengue	549		10	4
Barcode_718-516EX1	1001700603_B6	GGAGCTAC-TAGAGTACGT	10017006	NextSeq	N349	2017/01/27	huh7	0.000	dengue	1641		10	4
Barcode_718-506EX1	1001700603_B8	GGAGCTAC-TGCATAACGT	10017006	NextSeq	N349	2017/01/27	huh7	0.000	dengue	2107		10	4
Barcode_718-517EX1	1001700603_B10	GGAGCTAC-GTAAGAACGT	10017006	NextSeq	N349	2017/01/27	huh7	0.000	dengue	225		10	4
Barcode_718-507EX1	1001700603_B12	GGAGCTAC-GGAGTAACGT	10017006	NextSeq	N349	2017/01/27	huh7	0.000	dengue	483		10	4
Barcode_718-518EX1	1001700603_B20	GGAGCTAC-ATTAAGACGT	10017006	NextSeq	N349	2017/01/27	huh7	0.000	dengue	276		10	4
Barcode_718-508EX1	1001700603_B21	GGAGCTAC-AAGCCTACGT	10017006	NextSeq	N349	2017/01/27	huh7	0.000	dengue	698		10	4
Barcode_718-520EX1	1001700603_C3	GGAGCTAC-GGCTATACGT	10017006	NextSeq	N349	2017/01/27	huh7	0.000	dengue	2824		10	4
Barcode_718-510EX1	1001700603_C5	GGAGCTAC-TCTAATACGT	10017006	NextSeq	N349	2017/01/27	huh7	0.000	dengue	3095		10	4
Barcode_718-521EX1	1001700603_C7	GGAGCTAC-GCCTTAACGT	10017006	NextSeq	N349	2017/01/27	huh7	0.000	dengue	171		10	4
Barcode_718-511EX1	1001700603_C9	GGAGCTAC-TCTCCGACGT	10017006	NextSeq	N349	2017/01/27	huh7	0.000	dengue	1490		10	4
Barcode_718-522EX1	1001700603_C11	GGAGCTAC-ATGCGAACGT	10017006	NextSeq	N349	2017/01/27	huh7	0.000	dengue	732		10	4
Barcode_719-502EX1	1001700603_C13	GCGTAGTA-CTCTATACGT	10017006	NextSeq	N349	2017/01/27	huh7	0.000	dengue	2544		10	4
Barcode_719-513EX1	1001700603_C16	GCGTAGTA-GACTAGACGT	10017006	NextSeq	N349	2017/01/27	huh7	0.000	dengue	36		10	4
Barcode_719-503EX1	1001700603_D2	GCGTAGTA-TCCTCTACGT	10017006	NextSeq	N349	2017/01/27	huh7	0.000	dengue	5287		10	4
Barcode_719-515EX1	1001700603_D3	GCGTAGTA-CTAGCTACGT	10017006	NextSeq	N349	2017/01/27	huh7	0.000	dengue	325		10	4
Barcode_719-505EX1	1001700603_D4	GCGTAGTA-AAGGAGACGT	10017006	NextSeq	N349	2017/01/27	huh7	0.000	dengue	616		10	4
Barcode_719-516EX1	1001700603_D6	GCGTAGTA-TAGAGTACGT	10017006	NextSeq	N349	2017/01/27	huh7	0.000	dengue	3496		10	4
Barcode_719-506EX1	1001700603_D8	GCGTAGTA-TGCATAACGT	10017006	NextSeq	N349	2017/01/27	huh7	0.000	dengue	926		10	4
Barcode_719-517EX1	1001700603_D10	GCGTAGTA-GTAAGAACGT	10017006	NextSeq	N349	2017/01/27	huh7	0.000	dengue	461		10	4
Barcode_719-507EX1	1001700603_D11	GCGTAGTA-GGAGTAACGT	10017006	NextSeq	N349	2017/01/27	huh7	0.000	dengue	1325		10	4
Barcode_719-518EX1	1001700603_D12	GCGTAGTA-ATTAAGACGT	10017006	NextSeq	N349	2017/01/27	huh7	0.000	dengue	1880		10	4
Barcode_719-508EX1	1001700603_D17	GCGTAGTA-AAGCCTACGT	10017006	NextSeq	N349	2017/01/27	huh7	0.000	dengue	2870		10	4
Barcode_719-520EX1	1001700603_D20	GCGTAGTA-GGCTATACGT	10017006	NextSeq	N349	2017/01/27	huh7	0.000	dengue	2073		10	4
Barcode_719-510EX1	1001700603_D21	GCGTAGTA-TCTAATACGT	10017006	NextSeq	N349	2017/01/27	huh7	0.000	dengue	1014		10	4
Barcode_719-521EX1	1001700603_E1	GCGTAGTA-GCCTTAACGT	10017006	NextSeq	N349	2017/01/27	huh7	0.000	dengue	2274		10	4
Barcode_719-511EX1	1001700603_E3	GCGTAGTA-TCTCCGACGT	10017006	NextSeq	N349	2017/01/27	huh7	0.000	dengue	377		10	4
Barcode_719-522EX1	1001700603_E5	GCGTAGTA-ATGCGAACGT	10017006	NextSeq	N349	2017/01/27	huh7	0.000	dengue	8250		10	4
Barcode_720-502EX1	1001700603_E7	CGGAGCCT-CTCTATACGT	10017006	NextSeq	N349	2017/01/27	huh7	0.000	dengue	459		10	4
Barcode_720-513EX1	1001700603_E9	CGGAGCCT-GACTAGACGT	10017006	NextSeq	N349	2017/01/27	huh7	0.000	dengue	1612		10	4
Barcode_720-503EX1	1001700603_E11	CGGAGCCT-TCCTCTACGT	10017006	NextSeq	N349	2017/01/27	huh7	0.000	dengue	1745		10	4
Barcode_720-515EX1	1001700603_E15	CGGAGCCT-CTAGCTACGT	10017006	NextSeq	N349	2017/01/27	huh7	0.000	dengue	841		10	4
Barcode_720-505EX1	1001700603_E16	CGGAGCCT-AAGGAGACGT	10017006	NextSeq	N349	2017/01/27	huh7	0.000	dengue	1609		10	4
Barcode_720-516EX1	1001700603_E18	CGGAGCCT-TAGAGTACGT	10017006	NextSeq	N349	2017/01/27	huh7	0.000	dengue	1094		10	4
Barcode_720-506EX1	1001700603_E20	CGGAGCCT-TGCATAACGT	10017006	NextSeq	N349	2017/01/27	huh7	0.000	dengue	1009		10	4
Barcode_720-517EX1	1001700603_E22	CGGAGCCT-GTAAGAACGT	10017006	NextSeq	N349	2017/01/27	huh7	0.000	dengue	176		10	4
Barcode_720-507EX1	1001700603_F2	CGGAGCCT-GGAGTAACGT	10017006	NextSeq	N349	2017/01/27	huh7	0.000	dengue	587		10	4
Barcode_720-518EX1	1001700603_F3	CGGAGCCT-ATTAAGACGT	10017006	NextSeq	N349	2017/01/27	huh7	0.000	dengue	2562		10	4
Barcode_720-508EX1	1001700603_F5	CGGAGCCT-AAGCCTACGT	10017006	NextSeq	N349	2017/01/27	huh7	0.000	dengue	3646		10	4
Barcode_720-520EX1	1001700603_F7	CGGAGCCT-GGCTATACGT	10017006	NextSeq	N349	2017/01/27	huh7	0.000	dengue	18		10	4
Barcode_720-510EX1	1001700603_F9	CGGAGCCT-TCTAATACGT	10017006	NextSeq	N349	2017/01/27	huh7	0.000	dengue	4256		10	4
Barcode_720-521EX1	1001700603_F10	CGGAGCCT-GCCTTAACGT	10017006	NextSeq	N349	2017/01/27	huh7	0.000	dengue	1600		10	4
Barcode_720-511EX1	1001700603_F12	CGGAGCCT-TCTCCGACGT	10017006	NextSeq	N349	2017/01/27	huh7	0.000	dengue	442		10	4
Barcode_720-522EX1	1001700603_F15	CGGAGCCT-ATGCGAACGT	10017006	NextSeq	N349	2017/01/27	huh7	0.000	dengue	388		10	4
Barcode_721-502EX1	1001700603_F17	TACGCTGC-CTCTATACGT	10017006	NextSeq	N349	2017/01/27	huh7	0.000	dengue	2576		10	4
Barcode_721-513EX1	1001700603_F18	TACGCTGC-GACTAGACGT	10017006	NextSeq	N349	2017/01/27	huh7	0.000	dengue	1977		10	4
Barcode_721-503EX1	1001700603_F21	TACGCTGC-TCCTCTACGT	10017006	NextSeq	N349	2017/01/27	huh7	0.000	dengue	251		10	4
Barcode_721-515EX1	1001700603_G1	TACGCTGC-CTAGCTACGT	10017006	NextSeq	N349	2017/01/27	huh7	0.000	dengue	3002		10	4
Barcode_721-505EX1	1001700603_G2	TACGCTGC-AAGGAGACGT	10017006	NextSeq	N349	2017/01/27	huh7	0.000	dengue	226		10	4
Barcode_721-516EX1	1001700603_G3	TACGCTGC-TAGAGTACGT	10017006	NextSeq	N349	2017/01/27	huh7	0.000	dengue	6316		10	4
Barcode_721-506EX1	1001700603_G4	TACGCTGC-TGCATAACGT	10017006	NextSeq	N349	2017/01/27	huh7	0.294	dengue	8693		10	4
Barcode_721-517EX1	1001700603_G6	TACGCTGC-GTAAGAACGT	10017006	NextSeq	N349	2017/01/27	huh7	0.000	dengue	1074		10	4
Barcode_721-507EX1	1001700603_G8	TACGCTGC-GGAGTAACGT	10017006	NextSeq	N349	2017/01/27	huh7	0.000	dengue	3833		10	4
Barcode_721-518EX1	1001700603_G10	TACGCTGC-ATTAAGACGT	10017006	NextSeq	N349	2017/01/27	huh7	0.000	dengue	559		10	4
Barcode_721-508EX1	1001700603_G12	TACGCTGC-AAGCCTACGT	10017006	NextSeq	N349	2017/01/27	huh7	0.000	dengue	3936		10	4
Barcode_721-520EX1	1001700603_H1	TACGCTGC-GGCTATACGT	10017006	NextSeq	N349	2017/01/27	huh7	0.000	dengue	386		10	4
Barcode_721-510EX1	1001700603_H3	TACGCTGC-TCTAATACGT	10017006	NextSeq	N349	2017/01/27	huh7	0.000	dengue	514		10	4
Barcode_721-521EX1	1001700603_H5	TACGCTGC-GCCTTAACGT	10017006	NextSeq	N349	2017/01/27	huh7	0.000	dengue	495		10	4
Barcode_721-511EX1	1001700603_H7	TACGCTGC-TCTCCGACGT	10017006	NextSeq	N349	2017/01/27	huh7	0.000	dengue	2809		10	4
Barcode_721-522EX1	1001700603_H9	TACGCTGC-ATGCGAACGT	10017006	NextSeq	N349	2017/01/27	huh7	0.000	dengue	27		10	4
Barcode_722-502EX1	1001700603_H11	ATGCGCAG-CTCTATACGT	10017006	NextSeq	N349	2017/01/27	huh7	0.000	dengue	2088		10	4
Barcode_722-513EX1	1001700603_I2	ATGCGCAG-GACTAGACGT	10017006	NextSeq	N349	2017/01/27	huh7	0.000	dengue	1225		10	4
Barcode_722-503EX1	1001700603_I4	ATGCGCAG-TCCTCTACGT	10017006	NextSeq	N349	2017/01/27	huh7	0.000	dengue	944		10	4
Barcode_722-515EX1	1001700603_I6	ATGCGCAG-CTAGCTACGT	10017006	NextSeq	N349	2017/01/27	huh7	0.000	dengue	4069		10	4
Barcode_722-505EX1	1001700603_I8	ATGCGCAG-AAGGAGACGT	10017006	NextSeq	N349	2017/01/27	huh7	0.000	dengue	162		10	4
Barcode_722-516EX1	1001700603_I10	ATGCGCAG-TAGAGTACGT	10017006	NextSeq	N349	2017/01/27	huh7	0.000	dengue	3344		10	4
Barcode_722-506EX1	1001700603_J1	ATGCGCAG-TGCATAACGT	10017006	NextSeq	N349	2017/01/27	huh7	0.000	dengue	3413		10	4
Barcode_722-517EX1	1001700603_J3	ATGCGCAG-GTAAGAACGT	10017006	NextSeq	N349	2017/01/27	huh7	0.000	dengue	2874		10	4
Barcode_722-507EX1	1001700603_J5	ATGCGCAG-GGAGTAACGT	10017006	NextSeq	N349	2017/01/27	huh7	0.000	dengue	1519		10	4
Barcode_722-518EX1	1001700603_J7	ATGCGCAG-ATTAAGACGT	10017006	NextSeq	N349	2017/01/27	huh7	0.000	dengue	567		10	4
Barcode_722-508EX1	1001700603_J8	ATGCGCAG-AAGCCTACGT	10017006	NextSeq	N349	2017/01/27	huh7	0.000	dengue	1074		10	4
Barcode_722-520EX1	1001700603_J9	ATGCGCAG-GGCTATACGT	10017006	NextSeq	N349	2017/01/27	huh7	0.000	dengue	326		10	4
Barcode_722-510EX1	1001700603_J11	ATGCGCAG-TCTAATACGT	10017006	NextSeq	N349	2017/01/27	huh7	0.000	dengue	4996		10	4
Barcode_722-521EX1	1001700603_J12	ATGCGCAG-GCCTTAACGT	10017006	NextSeq	N349	2017/01/27	huh7	0.000	dengue	196		10	4
Barcode_722-511EX1	1001700603_K2	ATGCGCAG-TCTCCGACGT	10017006	NextSeq	N349	2017/01/27	huh7	0.000	dengue	99		10	4
Barcode_722-522EX1	1001700603_K4	ATGCGCAG-ATGCGAACGT	10017006	NextSeq	N349	2017/01/27	huh7	0.000	dengue	1546		10	4
Barcode_723-502EX1	1001700603_K6	TAGCGCTC-CTCTATACGT	10017006	NextSeq	N349	2017/01/27	huh7	0.000	dengue	232		10	4
Barcode_723-513EX1	1001700603_K8	TAGCGCTC-GACTAGACGT	10017006	NextSeq	N349	2017/01/27	huh7	0.000	dengue	1603		10	4
Barcode_723-503EX1	1001700603_K10	TAGCGCTC-TCCTCTACGT	10017006	NextSeq	N349	2017/01/27	huh7	0.342	dengue	1239		10	4
Barcode_723-515EX1	1001700603_K13	TAGCGCTC-CTAGCTACGT	10017006	NextSeq	N349	2017/01/27	huh7	0.000	dengue	40		10	4
Barcode_723-505EX1	1001700603_L5	TAGCGCTC-AAGGAGACGT	10017006	NextSeq	N349	2017/01/27	huh7	0.000	dengue	911		10	4
Barcode_723-516EX1	1001700603_L7	TAGCGCTC-TAGAGTACGT	10017006	NextSeq	N349	2017/01/27	huh7	0.000	dengue	4642		10	4
Barcode_723-506EX1	1001700603_L10	TAGCGCTC-TGCATAACGT	10017006	NextSeq	N349	2017/01/27	huh7	0.000	dengue	368		10	4
Barcode_723-517EX1	1001700603_L12	TAGCGCTC-GTAAGAACGT	10017006	NextSeq	N349	2017/01/27	huh7	0.000	dengue	130		10	4
Barcode_723-507EX1	1001700603_L16	TAGCGCTC-GGAGTAACGT	10017006	NextSeq	N349	2017/01/27	huh7	0.000	dengue	1913		10	4
Barcode_723-518EX1	1001700603_L18	TAGCGCTC-ATTAAGACGT	10017006	NextSeq	N349	2017/01/27	huh7	0.000	dengue	253		10	4
Barcode_723-508EX1	1001700603_M1	TAGCGCTC-AAGCCTACGT	10017006	NextSeq	N349	2017/01/27	huh7	0.000	dengue	795		10	4
Barcode_723-520EX1	1001700603_M4	TAGCGCTC-GGCTATACGT	10017006	NextSeq	N349	2017/01/27	huh7	0.001	dengue	5941		10	4
Barcode_723-510EX1	1001700603_M5	TAGCGCTC-TCTAATACGT	10017006	NextSeq	N349	2017/01/27	huh7	0.000	dengue	2068		10	4
Barcode_723-521EX1	1001700603_M7	TAGCGCTC-GCCTTAACGT	10017006	NextSeq	N349	2017/01/27	huh7	0.000	dengue	926		10	4
Barcode_723-511EX1	1001700603_M10	TAGCGCTC-TCTCCGACGT	10017006	NextSeq	N349	2017/01/27	huh7	0.000	dengue	711		10	4
Barcode_723-522EX1	1001700603_M13	TAGCGCTC-ATGCGAACGT	10017006	NextSeq	N349	2017/01/27	huh7	0.000	dengue	693		10	4
Barcode_724-502EX1	1001700603_M16	ACTGAGCG-CTCTATACGT	10017006	NextSeq	N349	2017/01/27	huh7	0.000	dengue	970		10	4
Barcode_724-513EX1	1001700603_M17	ACTGAGCG-GACTAGACGT	10017006	NextSeq	N349	2017/01/27	huh7	0.000	dengue	45		10	4
Barcode_724-503EX1	1001700603_M19	ACTGAGCG-TCCTCTACGT	10017006	NextSeq	N349	2017/01/27	huh7	0.000	dengue	4776		10	4
Barcode_724-515EX1	1001700603_M20	ACTGAGCG-CTAGCTACGT	10017006	NextSeq	N349	2017/01/27	huh7	0.000	dengue	2864		10	4
Barcode_724-505EX1	1001700603_M22	ACTGAGCG-AAGGAGACGT	10017006	NextSeq	N349	2017/01/27	huh7	0.000	dengue	622		10	4
Barcode_724-516EX1	1001700603_N1	ACTGAGCG-TAGAGTACGT	10017006	NextSeq	N349	2017/01/27	huh7	0.000	dengue	3575		10	4
Barcode_724-506EX1	1001700603_N3	ACTGAGCG-TGCATAACGT	10017006	NextSeq	N349	2017/01/27	huh7	0.000	dengue	1964		10	4
Barcode_724-517EX1	1001700603_N6	ACTGAGCG-GTAAGAACGT	10017006	NextSeq	N349	2017/01/27	huh7	0.000	dengue	626		10	4
Barcode_724-507EX1	1001700603_N10	ACTGAGCG-GGAGTAACGT	10017006	NextSeq	N349	2017/01/27	huh7	0.000	dengue	3579		10	4
Barcode_724-518EX1	1001700603_N12	ACTGAGCG-ATTAAGACGT	10017006	NextSeq	N349	2017/01/27	huh7	0.000	dengue	127		10	4
Barcode_724-508EX1	1001700603_N16	ACTGAGCG-AAGCCTACGT	10017006	NextSeq	N349	2017/01/27	huh7	0.000	dengue	8		10	4
Barcode_724-520EX1	1001700603_N17	ACTGAGCG-GGCTATACGT	10017006	NextSeq	N349	2017/01/27	huh7	0.000	dengue	568		10	4
Barcode_724-510EX1	1001700603_N19	ACTGAGCG-TCTAATACGT	10017006	NextSeq	N349	2017/01/27	huh7	0.000	dengue	706		10	4
Barcode_724-521EX1	1001700603_N21	ACTGAGCG-GCCTTAACGT	10017006	NextSeq	N349	2017/01/27	huh7	0.000	dengue	6		10	4
Barcode_724-511EX1	1001700603_O1	ACTGAGCG-TCTCCGACGT	10017006	NextSeq	N349	2017/01/27	huh7	0.000	dengue	715		10	4
Barcode_724-522EX1	1001700603_O2	ACTGAGCG-ATGCGAACGT	10017006	NextSeq	N349	2017/01/27	huh7	0.000	dengue	5230		10	4
Barcode_726-502EX1	1001700603_O4	CCTAAGAC-CTCTATACGT	10017006	NextSeq	N349	2017/01/27	huh7	0.000	dengue	908		10	4
Barcode_726-513EX1	1001700603_O5	CCTAAGAC-GACTAGACGT	10017006	NextSeq	N349	2017/01/27	huh7	0.000	dengue	160		10	4
Barcode_726-503EX1	1001700603_O10	CCTAAGAC-TCCTCTACGT	10017006	NextSeq	N349	2017/01/27	huh7	0.000	dengue	378		10	4
Barcode_726-515EX1	1001700603_O17	CCTAAGAC-CTAGCTACGT	10017006	NextSeq	N349	2017/01/27	huh7	0.000	dengue	206		10	4
Barcode_726-505EX1	1001700603_O22	CCTAAGAC-AAGGAGACGT	10017006	NextSeq	N349	2017/01/27	huh7	0.000	dengue	533		10	4
Barcode_726-516EX1	1001700603_P1	CCTAAGAC-TAGAGTACGT	10017006	NextSeq	N349	2017/01/27	huh7	0.000	dengue	0		10	4
Barcode_726-506EX1	1001700603_P6	CCTAAGAC-TGCATAACGT	10017006	NextSeq	N349	2017/01/27	huh7	0.000	dengue	3269		10	4
Barcode_726-517EX1	1001700603_P13	CCTAAGAC-GTAAGAACGT	10017006	NextSeq	N349	2017/01/27	huh7	0.000	dengue	3507		10	4
Barcode_726-507EX1	1001700603_P17	CCTAAGAC-GGAGTAACGT	10017006	NextSeq	N349	2017/01/27	huh7	0.000	dengue	671		10	4
Barcode_726-518EX1	1001700603_P21	CCTAAGAC-ATTAAGACGT	10017006	NextSeq	N349	2017/01/27	huh7	0.000	dengue	742		10	4
Barcode_701-502EX2	1001700604_A13	TAAGGCGA-CTCTATTGCA	10017006	NextSeq	N349	2017/01/27	huh7		dengue	0		0	12
Barcode_701-513EX2	1001700604_A16	TAAGGCGA-GACTAGTGCA	10017006	NextSeq	N349	2017/01/27	huh7		dengue	0		0	12
Barcode_701-503EX2	1001700604_A20	TAAGGCGA-TCCTCTTGCA	10017006	NextSeq	N349	2017/01/27	huh7		dengue	0		0	12
Barcode_701-515EX2	1001700604_C10	TAAGGCGA-CTAGCTTGCA	10017006	NextSeq	N349	2017/01/27	huh7		dengue	0		0	12
Barcode_701-505EX2	1001700604_C21	TAAGGCGA-AAGGAGTGCA	10017006	NextSeq	N349	2017/01/27	huh7		dengue	0		0	12
Barcode_701-516EX2	1001700604_D6	TAAGGCGA-TAGAGTTGCA	10017006	NextSeq	N349	2017/01/27	huh7		dengue	0		0	12
Barcode_701-506EX2	1001700604_D8	TAAGGCGA-TGCATATGCA	10017006	NextSeq	N349	2017/01/27	huh7		dengue	0		0	12
Barcode_701-517EX2	1001700604_D11	TAAGGCGA-GTAAGATGCA	10017006	NextSeq	N349	2017/01/27	huh7		dengue	0		0	12
Barcode_701-507EX2	1001700604_E3	TAAGGCGA-GGAGTATGCA	10017006	NextSeq	N349	2017/01/27	huh7		dengue	0		0	12
Barcode_701-518EX2	1001700604_E10	TAAGGCGA-ATTAAGTGCA	10017006	NextSeq	N349	2017/01/27	huh7		dengue	0		0	12
Barcode_701-508EX2	1001700604_E12	TAAGGCGA-AAGCCTTGCA	10017006	NextSeq	N349	2017/01/27	huh7		dengue	0		0	12
Barcode_701-520EX2	1001700604_E21	TAAGGCGA-GGCTATTGCA	10017006	NextSeq	N349	2017/01/27	huh7		dengue	0		0	12
Barcode_701-510EX2	1001700604_F2	TAAGGCGA-TCTAATTGCA	10017006	NextSeq	N349	2017/01/27	huh7		dengue	0		0	12
Barcode_701-521EX2	1001700604_F8	TAAGGCGA-GCCTTATGCA	10017006	NextSeq	N349	2017/01/27	huh7		dengue	0		0	12
Barcode_701-511EX2	1001700604_F9	TAAGGCGA-TCTCCGTGCA	10017006	NextSeq	N349	2017/01/27	huh7		dengue	0		0	12
Barcode_701-522EX2	1001700604_F11	TAAGGCGA-ATGCGATGCA	10017006	NextSeq	N349	2017/01/27	huh7		dengue	0		0	12
Barcode_702-502EX2	1001700604_F20	CGTACTAG-CTCTATTGCA	10017006	NextSeq	N349	2017/01/27	huh7		dengue	0		0	12
Barcode_702-513EX2	1001700604_G3	CGTACTAG-GACTAGTGCA	10017006	NextSeq	N349	2017/01/27	huh7		dengue	0		0	12
Barcode_702-503EX2	1001700604_G6	CGTACTAG-TCCTCTTGCA	10017006	NextSeq	N349	2017/01/27	huh7		dengue	0		0	12
Barcode_702-515EX2	1001700604_G11	CGTACTAG-CTAGCTTGCA	10017006	NextSeq	N349	2017/01/27	huh7		dengue	0		0	12
Barcode_702-505EX2	1001700604_G12	CGTACTAG-AAGGAGTGCA	10017006	NextSeq	N349	2017/01/27	huh7		dengue	0		0	12
Barcode_702-516EX2	1001700604_H8	CGTACTAG-TAGAGTTGCA	10017006	NextSeq	N349	2017/01/27	huh7		dengue	0		0	12
Barcode_702-506EX2	1001700604_H9	CGTACTAG-TGCATATGCA	10017006	NextSeq	N349	2017/01/27	huh7		dengue	0		0	12
Barcode_702-517EX2	1001700604_H13	CGTACTAG-GTAAGATGCA	10017006	NextSeq	N349	2017/01/27	huh7		dengue	0		0	12
Barcode_702-507EX2	1001700604_H14	CGTACTAG-GGAGTATGCA	10017006	NextSeq	N349	2017/01/27	huh7		dengue	0		0	12
Barcode_702-518EX2	1001700604_H18	CGTACTAG-ATTAAGTGCA	10017006	NextSeq	N349	2017/01/27	huh7		dengue	0		0	12
Barcode_702-508EX2	1001700604_H21	CGTACTAG-AAGCCTTGCA	10017006	NextSeq	N349	2017/01/27	huh7		dengue	0		0	12
Barcode_702-520EX2	1001700604_I4	CGTACTAG-GGCTATTGCA	10017006	NextSeq	N349	2017/01/27	huh7		dengue	0		0	12
Barcode_702-510EX2	1001700604_I5	CGTACTAG-TCTAATTGCA	10017006	NextSeq	N349	2017/01/27	huh7		dengue	0		0	12
Barcode_702-521EX2	1001700604_I6	CGTACTAG-GCCTTATGCA	10017006	NextSeq	N349	2017/01/27	huh7		dengue	0		0	12
Barcode_702-511EX2	1001700604_I7	CGTACTAG-TCTCCGTGCA	10017006	NextSeq	N349	2017/01/27	huh7		dengue	0		0	12
Barcode_702-522EX2	1001700604_I10	CGTACTAG-ATGCGATGCA	10017006	NextSeq	N349	2017/01/27	huh7		dengue	0		0	12
Barcode_703-502EX2	1001700604_I15	AGGCAGAA-CTCTATTGCA	10017006	NextSeq	N349	2017/01/27	huh7		dengue	0		0	12
Barcode_703-513EX2	1001700604_I20	AGGCAGAA-GACTAGTGCA	10017006	NextSeq	N349	2017/01/27	huh7		dengue	0		0	12
Barcode_703-503EX2	1001700604_I21	AGGCAGAA-TCCTCTTGCA	10017006	NextSeq	N349	2017/01/27	huh7		dengue	0		0	12
Barcode_703-515EX2	1001700604_J3	AGGCAGAA-CTAGCTTGCA	10017006	NextSeq	N349	2017/01/27	huh7		dengue	0		0	12
Barcode_703-505EX2	1001700604_J9	AGGCAGAA-AAGGAGTGCA	10017006	NextSeq	N349	2017/01/27	huh7		dengue	0		0	12
Barcode_703-516EX2	1001700604_J16	AGGCAGAA-TAGAGTTGCA	10017006	NextSeq	N349	2017/01/27	huh7		dengue	0		0	12
Barcode_703-506EX2	1001700604_K6	AGGCAGAA-TGCATATGCA	10017006	NextSeq	N349	2017/01/27	huh7		dengue	0		0	12
Barcode_703-517EX2	1001700604_K8	AGGCAGAA-GTAAGATGCA	10017006	NextSeq	N349	2017/01/27	huh7		dengue	0		0	12
Barcode_703-507EX2	1001700604_K14	AGGCAGAA-GGAGTATGCA	10017006	NextSeq	N349	2017/01/27	huh7		dengue	0		0	12
Barcode_703-518EX2	1001700604_K15	AGGCAGAA-ATTAAGTGCA	10017006	NextSeq	N349	2017/01/27	huh7		dengue	0		0	12
Barcode_703-508EX2	1001700604_K20	AGGCAGAA-AAGCCTTGCA	10017006	NextSeq	N349	2017/01/27	huh7		dengue	0		0	12
Barcode_703-520EX2	1001700604_K21	AGGCAGAA-GGCTATTGCA	10017006	NextSeq	N349	2017/01/27	huh7		dengue	0		0	12
Barcode_703-510EX2	1001700604_L2	AGGCAGAA-TCTAATTGCA	10017006	NextSeq	N349	2017/01/27	huh7		dengue	0		0	12
Barcode_703-521EX2	1001700604_L8	AGGCAGAA-GCCTTATGCA	10017006	NextSeq	N349	2017/01/27	huh7		dengue	0		0	12
Barcode_703-511EX2	1001700604_L12	AGGCAGAA-TCTCCGTGCA	10017006	NextSeq	N349	2017/01/27	huh7		dengue	0		0	12
Barcode_703-522EX2	1001700604_L14	AGGCAGAA-ATGCGATGCA	10017006	NextSeq	N349	2017/01/27	huh7		dengue	0		0	12
Barcode_704-502EX2	1001700604_L16	TCCTGAGC-CTCTATTGCA	10017006	NextSeq	N349	2017/01/27	huh7		dengue	0		0	12
Barcode_704-513EX2	1001700604_L19	TCCTGAGC-GACTAGTGCA	10017006	NextSeq	N349	2017/01/27	huh7		dengue	1		0	12
Barcode_704-503EX2	1001700604_M3	TCCTGAGC-TCCTCTTGCA	10017006	NextSeq	N349	2017/01/27	huh7		dengue	0		0	12
Barcode_704-515EX2	1001700604_M4	TCCTGAGC-CTAGCTTGCA	10017006	NextSeq	N349	2017/01/27	huh7		dengue	0		0	12
Barcode_704-505EX2	1001700604_M6	TCCTGAGC-AAGGAGTGCA	10017006	NextSeq	N349	2017/01/27	huh7		dengue	0		0	12
Barcode_704-516EX2	1001700604_M8	TCCTGAGC-TAGAGTTGCA	10017006	NextSeq	N349	2017/01/27	huh7		dengue	0		0	12
Barcode_704-506EX2	1001700604_M10	TCCTGAGC-TGCATATGCA	10017006	NextSeq	N349	2017/01/27	huh7		dengue	0		0	12
Barcode_704-517EX2	1001700604_M13	TCCTGAGC-GTAAGATGCA	10017006	NextSeq	N349	2017/01/27	huh7		dengue	0		0	12
Barcode_704-507EX2	1001700604_M18	TCCTGAGC-GGAGTATGCA	10017006	NextSeq	N349	2017/01/27	huh7		dengue	1		0	12
Barcode_704-518EX2	1001700604_M20	TCCTGAGC-ATTAAGTGCA	10017006	NextSeq	N349	2017/01/27	huh7		dengue	2		0	12
Barcode_704-508EX2	1001700604_N4	TCCTGAGC-AAGCCTTGCA	10017006	NextSeq	N349	2017/01/27	huh7		dengue	0		0	12
Barcode_704-520EX2	1001700604_N9	TCCTGAGC-GGCTATTGCA	10017006	NextSeq	N349	2017/01/27	huh7		dengue	0		0	12
Barcode_704-510EX2	1001700604_N10	TCCTGAGC-TCTAATTGCA	10017006	NextSeq	N349	2017/01/27	huh7		dengue	0		0	12
Barcode_704-521EX2	1001700604_N12	TCCTGAGC-GCCTTATGCA	10017006	NextSeq	N349	2017/01/27	huh7		dengue	0		0	12
Barcode_704-511EX2	1001700604_N17	TCCTGAGC-TCTCCGTGCA	10017006	NextSeq	N349	2017/01/27	huh7		dengue	1		0	12
Barcode_704-522EX2	1001700604_N19	TCCTGAGC-ATGCGATGCA	10017006	NextSeq	N349	2017/01/27	huh7		dengue	0		0	12
Barcode_705-502EX2	1001700604_O4	GGACTCCT-CTCTATTGCA	10017006	NextSeq	N349	2017/01/27	huh7		dengue	0		0	12
Barcode_705-513EX2	1001700604_O9	GGACTCCT-GACTAGTGCA	10017006	NextSeq	N349	2017/01/27	huh7		dengue	0		0	12
Barcode_705-503EX2	1001700604_O11	GGACTCCT-TCCTCTTGCA	10017006	NextSeq	N349	2017/01/27	huh7		dengue	0		0	12
Barcode_705-515EX2	1001700604_O13	GGACTCCT-CTAGCTTGCA	10017006	NextSeq	N349	2017/01/27	huh7		dengue	0		0	12
Barcode_705-505EX2	1001700604_O16	GGACTCCT-AAGGAGTGCA	10017006	NextSeq	N349	2017/01/27	huh7		dengue	0		0	12
Barcode_705-516EX2	1001700604_O18	GGACTCCT-TAGAGTTGCA	10017006	NextSeq	N349	2017/01/27	huh7		dengue	0		0	12
Barcode_705-506EX2	1001700604_O20	GGACTCCT-TGCATATGCA	10017006	NextSeq	N349	2017/01/27	huh7		dengue	0		0	12
Barcode_705-517EX2	1001700604_P5	GGACTCCT-GTAAGATGCA	10017006	NextSeq	N349	2017/01/27	huh7		dengue	0		0	12
Barcode_705-507EX2	1001700604_P7	GGACTCCT-GGAGTATGCA	10017006	NextSeq	N349	2017/01/27	huh7		dengue	0		0	12
Barcode_705-518EX2	1001700604_P8	GGACTCCT-ATTAAGTGCA	10017006	NextSeq	N349	2017/01/27	huh7		dengue	0		0	12
Barcode_705-508EX2	1001700604_P9	GGACTCCT-AAGCCTTGCA	10017006	NextSeq	N349	2017/01/27	huh7		dengue	0		0	12
Barcode_705-520EX2	1001700604_P11	GGACTCCT-GGCTATTGCA	10017006	NextSeq	N349	2017/01/27	huh7		dengue	0		0	12
Barcode_705-510EX2	1001700604_P12	GGACTCCT-TCTAATTGCA	10017006	NextSeq	N349	2017/01/27	huh7		dengue	0		0	12
Barcode_705-521EX2	1001700604_P14	GGACTCCT-GCCTTATGCA	10017006	NextSeq	N349	2017/01/27	huh7		dengue	0		0	12
Barcode_705-511EX2	1001700604_P18	GGACTCCT-TCTCCGTGCA	10017006	NextSeq	N349	2017/01/27	huh7		dengue	0		0	12
Barcode_705-522EX2	1001700604_P21	GGACTCCT-ATGCGATGCA	10017006	NextSeq	N349	2017/01/27	huh7		dengue	0		0	12
Barcode_706-502EX2	1001700605_A1	TAGGCATG-CTCTATTGCA	10017006	NextSeq	N349	2017/01/27	huh7	0.000	dengue	2		1	12
Barcode_706-513EX2	1001700605_A6	TAGGCATG-GACTAGTGCA	10017006	NextSeq	N349	2017/01/27	huh7	0.000	dengue	2		1	12
Barcode_706-503EX2	1001700605_A8	TAGGCATG-TCCTCTTGCA	10017006	NextSeq	N349	2017/01/27	huh7	0.000	dengue	40		1	12
Barcode_706-515EX2	1001700605_A11	TAGGCATG-CTAGCTTGCA	10017006	NextSeq	N349	2017/01/27	huh7	0.000	dengue	81		1	12
Barcode_706-505EX2	1001700605_A14	TAGGCATG-AAGGAGTGCA	10017006	NextSeq	N349	2017/01/27	huh7	0.000	dengue	67		1	12
Barcode_706-516EX2	1001700605_A16	TAGGCATG-TAGAGTTGCA	10017006	NextSeq	N349	2017/01/27	huh7	0.000	dengue	218		1	12
Barcode_706-506EX2	1001700605_A18	TAGGCATG-TGCATATGCA	10017006	NextSeq	N349	2017/01/27	huh7	0.000	dengue	17		1	12
Barcode_706-517EX2	1001700605_A20	TAGGCATG-GTAAGATGCA	10017006	NextSeq	N349	2017/01/27	huh7	0.000	dengue	6		1	12
Barcode_706-507EX2	1001700605_A21	TAGGCATG-GGAGTATGCA	10017006	NextSeq	N349	2017/01/27	huh7	0.000	dengue	20		1	12
Barcode_706-518EX2	1001700605_A22	TAGGCATG-ATTAAGTGCA	10017006	NextSeq	N349	2017/01/27	huh7	0.000	dengue	0		1	12
Barcode_706-508EX2	1001700605_B1	TAGGCATG-AAGCCTTGCA	10017006	NextSeq	N349	2017/01/27	huh7	0.000	dengue	26		1	12
Barcode_706-520EX2	1001700605_B4	TAGGCATG-GGCTATTGCA	10017006	NextSeq	N349	2017/01/27	huh7	0.000	dengue	0		1	12
Barcode_706-510EX2	1001700605_B8	TAGGCATG-TCTAATTGCA	10017006	NextSeq	N349	2017/01/27	huh7	0.000	dengue	30		1	12
Barcode_706-521EX2	1001700605_B11	TAGGCATG-GCCTTATGCA	10017006	NextSeq	N349	2017/01/27	huh7	0.000	dengue	148		1	12
Barcode_706-511EX2	1001700605_B13	TAGGCATG-TCTCCGTGCA	10017006	NextSeq	N349	2017/01/27	huh7	0.000	dengue	11		1	12
Barcode_706-522EX2	1001700605_B14	TAGGCATG-ATGCGATGCA	10017006	NextSeq	N349	2017/01/27	huh7	0.000	dengue	20		1	12
Barcode_707-502EX2	1001700605_B15	CTCTCTAC-CTCTATTGCA	10017006	NextSeq	N349	2017/01/27	huh7	0.000	dengue	33		1	12
Barcode_707-513EX2	1001700605_B18	CTCTCTAC-GACTAGTGCA	10017006	NextSeq	N349	2017/01/27	huh7	0.000	dengue	8		1	12
Barcode_707-503EX2	1001700605_C3	CTCTCTAC-TCCTCTTGCA	10017006	NextSeq	N349	2017/01/27	huh7	0.000	dengue	0		1	12
Barcode_707-515EX2	1001700605_C4	CTCTCTAC-CTAGCTTGCA	10017006	NextSeq	N349	2017/01/27	huh7	0.000	dengue	0		1	12
Barcode_707-505EX2	1001700605_C7	CTCTCTAC-AAGGAGTGCA	10017006	NextSeq	N349	2017/01/27	huh7	0.000	dengue	6		1	12
Barcode_707-516EX2	1001700605_C9	CTCTCTAC-TAGAGTTGCA	10017006	NextSeq	N349	2017/01/27	huh7	0.000	dengue	8		1	12
Barcode_707-506EX2	1001700605_C11	CTCTCTAC-TGCATATGCA	10017006	NextSeq	N349	2017/01/27	huh7	0.000	dengue	3		1	12
Barcode_707-517EX2	1001700605_C14	CTCTCTAC-GTAAGATGCA	10017006	NextSeq	N349	2017/01/27	huh7	0.000	dengue	117		1	12
Barcode_707-507EX2	1001700605_C15	CTCTCTAC-GGAGTATGCA	10017006	NextSeq	N349	2017/01/27	huh7	0.000	dengue	21		1	12
Barcode_707-518EX2	1001700605_C16	CTCTCTAC-ATTAAGTGCA	10017006	NextSeq	N349	2017/01/27	huh7	0.000	dengue	693		1	12
Barcode_707-508EX2	1001700605_C17	CTCTCTAC-AAGCCTTGCA	10017006	NextSeq	N349	2017/01/27	huh7	0.000	dengue	27		1	12
Barcode_707-520EX2	1001700605_C18	CTCTCTAC-GGCTATTGCA	10017006	NextSeq	N349	2017/01/27	huh7	0.000	dengue	311		1	12
Barcode_707-510EX2	1001700605_D1	CTCTCTAC-TCTAATTGCA	10017006	NextSeq	N349	2017/01/27	huh7	0.000	dengue	66		1	12
Barcode_707-521EX2	1001700605_D3	CTCTCTAC-GCCTTATGCA	10017006	NextSeq	N349	2017/01/27	huh7	0.000	dengue	113		1	12
Barcode_707-511EX2	1001700605_D4	CTCTCTAC-TCTCCGTGCA	10017006	NextSeq	N349	2017/01/27	huh7	0.000	dengue	0		1	12
Barcode_707-522EX2	1001700605_D8	CTCTCTAC-ATGCGATGCA	10017006	NextSeq	N349	2017/01/27	huh7	0.000	dengue	320		1	12
Barcode_710-502EX2	1001700605_D9	CGAGGCTG-CTCTATTGCA	10017006	NextSeq	N349	2017/01/27	huh7	0.000	dengue	8		1	12
Barcode_710-513EX2	1001700605_D13	CGAGGCTG-GACTAGTGCA	10017006	NextSeq	N349	2017/01/27	huh7	0.000	dengue	33		1	12
Barcode_710-503EX2	1001700605_D14	CGAGGCTG-TCCTCTTGCA	10017006	NextSeq	N349	2017/01/27	huh7	0.000	dengue	0		1	12
Barcode_710-515EX2	1001700605_D17	CGAGGCTG-CTAGCTTGCA	10017006	NextSeq	N349	2017/01/27	huh7	0.000	dengue	10		1	12
Barcode_710-505EX2	1001700605_E3	CGAGGCTG-AAGGAGTGCA	10017006	NextSeq	N349	2017/01/27	huh7	0.000	dengue	79		1	12
Barcode_710-516EX2	1001700605_E5	CGAGGCTG-TAGAGTTGCA	10017006	NextSeq	N349	2017/01/27	huh7	0.000	dengue	12		1	12
Barcode_710-506EX2	1001700605_E7	CGAGGCTG-TGCATATGCA	10017006	NextSeq	N349	2017/01/27	huh7	0.000	dengue	0		1	12
Barcode_710-517EX2	1001700605_E9	CGAGGCTG-GTAAGATGCA	10017006	NextSeq	N349	2017/01/27	huh7	0.000	dengue	0		1	12
Barcode_710-507EX2	1001700605_E12	CGAGGCTG-GGAGTATGCA	10017006	NextSeq	N349	2017/01/27	huh7	0.000	dengue	49		1	12
Barcode_710-518EX2	1001700605_E15	CGAGGCTG-ATTAAGTGCA	10017006	NextSeq	N349	2017/01/27	huh7	0.000	dengue	13		1	12
Barcode_710-508EX2	1001700605_E19	CGAGGCTG-AAGCCTTGCA	10017006	NextSeq	N349	2017/01/27	huh7	0.000	dengue	247		1	12
Barcode_710-520EX2	1001700605_E22	CGAGGCTG-GGCTATTGCA	10017006	NextSeq	N349	2017/01/27	huh7	0.000	dengue	153		1	12
Barcode_710-510EX2	1001700605_F6	CGAGGCTG-TCTAATTGCA	10017006	NextSeq	N349	2017/01/27	huh7	0.000	dengue	0		1	12
Barcode_710-521EX2	1001700605_F8	CGAGGCTG-GCCTTATGCA	10017006	NextSeq	N349	2017/01/27	huh7	0.000	dengue	10		1	12
Barcode_710-511EX2	1001700605_F10	CGAGGCTG-TCTCCGTGCA	10017006	NextSeq	N349	2017/01/27	huh7	0.000	dengue	0		1	12
Barcode_710-522EX2	1001700605_F11	CGAGGCTG-ATGCGATGCA	10017006	NextSeq	N349	2017/01/27	huh7	0.000	dengue	32		1	12
Barcode_711-502EX2	1001700605_F14	AAGAGGCA-CTCTATTGCA	10017006	NextSeq	N349	2017/01/27	huh7	0.000	dengue	0		1	12
Barcode_711-513EX2	1001700605_F18	AAGAGGCA-GACTAGTGCA	10017006	NextSeq	N349	2017/01/27	huh7	0.000	dengue	22		1	12
Barcode_711-503EX2	1001700605_F19	AAGAGGCA-TCCTCTTGCA	10017006	NextSeq	N349	2017/01/27	huh7	0.000	dengue	0		1	12
Barcode_711-515EX2	1001700605_F21	AAGAGGCA-CTAGCTTGCA	10017006	NextSeq	N349	2017/01/27	huh7	0.000	dengue	14		1	12
Barcode_711-505EX2	1001700605_G3	AAGAGGCA-AAGGAGTGCA	10017006	NextSeq	N349	2017/01/27	huh7	0.000	dengue	349		1	12
Barcode_711-516EX2	1001700605_G6	AAGAGGCA-TAGAGTTGCA	10017006	NextSeq	N349	2017/01/27	huh7	0.000	dengue	0		1	12
Barcode_711-506EX2	1001700605_G7	AAGAGGCA-TGCATATGCA	10017006	NextSeq	N349	2017/01/27	huh7	0.000	dengue	0		1	12
Barcode_711-517EX2	1001700605_G8	AAGAGGCA-GTAAGATGCA	10017006	NextSeq	N349	2017/01/27	huh7	0.000	dengue	66		1	12
Barcode_711-507EX2	1001700605_G9	AAGAGGCA-GGAGTATGCA	10017006	NextSeq	N349	2017/01/27	huh7	0.000	dengue	77		1	12
Barcode_711-518EX2	1001700605_G12	AAGAGGCA-ATTAAGTGCA	10017006	NextSeq	N349	2017/01/27	huh7	0.000	dengue	40		1	12
Barcode_711-508EX2	1001700605_G19	AAGAGGCA-AAGCCTTGCA	10017006	NextSeq	N349	2017/01/27	huh7	0.000	dengue	52		1	12
Barcode_711-520EX2	1001700605_H2	AAGAGGCA-GGCTATTGCA	10017006	NextSeq	N349	2017/01/27	huh7	0.000	dengue	60		1	12
Barcode_711-510EX2	1001700605_H9	AAGAGGCA-TCTAATTGCA	10017006	NextSeq	N349	2017/01/27	huh7	0.000	dengue	51		1	12
Barcode_711-521EX2	1001700605_H12	AAGAGGCA-GCCTTATGCA	10017006	NextSeq	N349	2017/01/27	huh7	0.000	dengue	103		1	12
Barcode_711-511EX2	1001700605_H15	AAGAGGCA-TCTCCGTGCA	10017006	NextSeq	N349	2017/01/27	huh7	0.000	dengue	6		1	12
Barcode_711-522EX2	1001700605_H21	AAGAGGCA-ATGCGATGCA	10017006	NextSeq	N349	2017/01/27	huh7	0.000	dengue	4		1	12
Barcode_712-502EX2	1001700605_I3	GTAGAGGA-CTCTATTGCA	10017006	NextSeq	N349	2017/01/27	huh7	0.000	dengue	50		1	12
Barcode_712-513EX2	1001700605_I6	GTAGAGGA-GACTAGTGCA	10017006	NextSeq	N349	2017/01/27	huh7	0.000	dengue	0		1	12
Barcode_712-503EX2	1001700605_I10	GTAGAGGA-TCCTCTTGCA	10017006	NextSeq	N349	2017/01/27	huh7	0.000	dengue	1		1	12
Barcode_712-515EX2	1001700605_I21	GTAGAGGA-CTAGCTTGCA	10017006	NextSeq	N349	2017/01/27	huh7	0.000	dengue	0		1	12
Barcode_712-505EX2	1001700605_J2	GTAGAGGA-AAGGAGTGCA	10017006	NextSeq	N349	2017/01/27	huh7	0.000	dengue	130		1	12
Barcode_712-516EX2	1001700605_J7	GTAGAGGA-TAGAGTTGCA	10017006	NextSeq	N349	2017/01/27	huh7	0.000	dengue	87		1	12
Barcode_712-506EX2	1001700605_J8	GTAGAGGA-TGCATATGCA	10017006	NextSeq	N349	2017/01/27	huh7	0.000	dengue	52		1	12
Barcode_712-517EX2	1001700605_J9	GTAGAGGA-GTAAGATGCA	10017006	NextSeq	N349	2017/01/27	huh7	0.000	dengue	6		1	12
Barcode_712-507EX2	1001700605_J10	GTAGAGGA-GGAGTATGCA	10017006	NextSeq	N349	2017/01/27	huh7	0.000	dengue	73		1	12
Barcode_712-518EX2	1001700605_J12	GTAGAGGA-ATTAAGTGCA	10017006	NextSeq	N349	2017/01/27	huh7	0.000	dengue	6		1	12
Barcode_712-508EX2	1001700605_J14	GTAGAGGA-AAGCCTTGCA	10017006	NextSeq	N349	2017/01/27	huh7	0.000	dengue	0		1	12
Barcode_712-520EX2	1001700605_J15	GTAGAGGA-GGCTATTGCA	10017006	NextSeq	N349	2017/01/27	huh7	0.000	dengue	13		1	12
Barcode_712-510EX2	1001700605_J16	GTAGAGGA-TCTAATTGCA	10017006	NextSeq	N349	2017/01/27	huh7	0.000	dengue	20		1	12
Barcode_712-521EX2	1001700605_J17	GTAGAGGA-GCCTTATGCA	10017006	NextSeq	N349	2017/01/27	huh7	0.000	dengue	0		1	12
Barcode_712-511EX2	1001700605_K2	GTAGAGGA-TCTCCGTGCA	10017006	NextSeq	N349	2017/01/27	huh7	0.000	dengue	21		1	12
Barcode_712-522EX2	1001700605_K9	GTAGAGGA-ATGCGATGCA	10017006	NextSeq	N349	2017/01/27	huh7	0.000	dengue	20		1	12
Barcode_714-502EX2	1001700605_K10	GCTCATGA-CTCTATTGCA	10017006	NextSeq	N349	2017/01/27	huh7	0.000	dengue	1		1	12
Barcode_714-513EX2	1001700605_K11	GCTCATGA-GACTAGTGCA	10017006	NextSeq	N349	2017/01/27	huh7	0.000	dengue	0		1	12
Barcode_714-503EX2	1001700605_K17	GCTCATGA-TCCTCTTGCA	10017006	NextSeq	N349	2017/01/27	huh7	0.000	dengue	3		1	12
Barcode_714-515EX2	1001700605_K21	GCTCATGA-CTAGCTTGCA	10017006	NextSeq	N349	2017/01/27	huh7	0.000	dengue	29		1	12
Barcode_714-505EX2	1001700605_L8	GCTCATGA-AAGGAGTGCA	10017006	NextSeq	N349	2017/01/27	huh7	0.000	dengue	162		1	12
Barcode_714-516EX2	1001700605_L10	GCTCATGA-TAGAGTTGCA	10017006	NextSeq	N349	2017/01/27	huh7	0.000	dengue	157		1	12
Barcode_714-506EX2	1001700605_L12	GCTCATGA-TGCATATGCA	10017006	NextSeq	N349	2017/01/27	huh7	0.000	dengue	43		1	12
Barcode_714-517EX2	1001700605_L14	GCTCATGA-GTAAGATGCA	10017006	NextSeq	N349	2017/01/27	huh7	0.000	dengue	666		1	12
Barcode_714-507EX2	1001700605_L15	GCTCATGA-GGAGTATGCA	10017006	NextSeq	N349	2017/01/27	huh7	0.000	dengue	52		1	12
Barcode_714-518EX2	1001700605_L17	GCTCATGA-ATTAAGTGCA	10017006	NextSeq	N349	2017/01/27	huh7	0.000	dengue	1		1	12
Barcode_714-508EX2	1001700605_L21	GCTCATGA-AAGCCTTGCA	10017006	NextSeq	N349	2017/01/27	huh7	0.000	dengue	0		1	12
Barcode_714-520EX2	1001700605_L22	GCTCATGA-GGCTATTGCA	10017006	NextSeq	N349	2017/01/27	huh7	0.000	dengue	21		1	12
Barcode_714-510EX2	1001700605_M9	GCTCATGA-TCTAATTGCA	10017006	NextSeq	N349	2017/01/27	huh7	0.000	dengue	0		1	12
Barcode_714-521EX2	1001700605_M11	GCTCATGA-GCCTTATGCA	10017006	NextSeq	N349	2017/01/27	huh7	0.000	dengue	8		1	12
Barcode_714-511EX2	1001700605_M12	GCTCATGA-TCTCCGTGCA	10017006	NextSeq	N349	2017/01/27	huh7	0.000	dengue	0		1	12
Barcode_714-522EX2	1001700605_M15	GCTCATGA-ATGCGATGCA	10017006	NextSeq	N349	2017/01/27	huh7	0.000	dengue	100		1	12
Barcode_715-502EX2	1001700605_M16	ATCTCAGG-CTCTATTGCA	10017006	NextSeq	N349	2017/01/27	huh7	0.000	dengue	0		1	12
Barcode_715-513EX2	1001700605_M21	ATCTCAGG-GACTAGTGCA	10017006	NextSeq	N349	2017/01/27	huh7	0.000	dengue	18		1	12
Barcode_715-503EX2	1001700605_N6	ATCTCAGG-TCCTCTTGCA	10017006	NextSeq	N349	2017/01/27	huh7	0.000	dengue	1		1	12
Barcode_715-515EX2	1001700605_N14	ATCTCAGG-CTAGCTTGCA	10017006	NextSeq	N349	2017/01/27	huh7	0.000	dengue	2		1	12
Barcode_715-505EX2	1001700605_N21	ATCTCAGG-AAGGAGTGCA	10017006	NextSeq	N349	2017/01/27	huh7	0.000	dengue	1		1	12
Barcode_715-516EX2	1001700605_O1	ATCTCAGG-TAGAGTTGCA	10017006	NextSeq	N349	2017/01/27	huh7	0.000	dengue	0		1	12
Barcode_715-506EX2	1001700605_O2	ATCTCAGG-TGCATATGCA	10017006	NextSeq	N349	2017/01/27	huh7	0.000	dengue	59		1	12
Barcode_715-517EX2	1001700605_O3	ATCTCAGG-GTAAGATGCA	10017006	NextSeq	N349	2017/01/27	huh7	0.000	dengue	7		1	12
Barcode_715-507EX2	1001700605_O5	ATCTCAGG-GGAGTATGCA	10017006	NextSeq	N349	2017/01/27	huh7	0.000	dengue	28		1	12
Barcode_715-518EX2	1001700605_O6	ATCTCAGG-ATTAAGTGCA	10017006	NextSeq	N349	2017/01/27	huh7	0.000	dengue	98		1	12
Barcode_715-508EX2	1001700605_O8	ATCTCAGG-AAGCCTTGCA	10017006	NextSeq	N349	2017/01/27	huh7	0.000	dengue	103		1	12
Barcode_715-520EX2	1001700605_O9	ATCTCAGG-GGCTATTGCA	10017006	NextSeq	N349	2017/01/27	huh7	0.000	dengue	35		1	12
Barcode_715-510EX2	1001700605_O11	ATCTCAGG-TCTAATTGCA	10017006	NextSeq	N349	2017/01/27	huh7	0.000	dengue	56		1	12
Barcode_715-521EX2	1001700605_O12	ATCTCAGG-GCCTTATGCA	10017006	NextSeq	N349	2017/01/27	huh7	0.000	dengue	2		1	12
Barcode_715-511EX2	1001700605_O14	ATCTCAGG-TCTCCGTGCA	10017006	NextSeq	N349	2017/01/27	huh7	0.000	dengue	5		1	12
Barcode_715-522EX2	1001700605_O15	ATCTCAGG-ATGCGATGCA	10017006	NextSeq	N349	2017/01/27	huh7	0.000	dengue	3		1	12
Barcode_716-502EX2	1001700605_O16	ACTCGCTA-CTCTATTGCA	10017006	NextSeq	N349	2017/01/27	huh7	0.000	dengue	0		1	12
Barcode_716-513EX2	1001700605_O19	ACTCGCTA-GACTAGTGCA	10017006	NextSeq	N349	2017/01/27	huh7	0.000	dengue	1		1	12
Barcode_716-503EX2	1001700605_O20	ACTCGCTA-TCCTCTTGCA	10017006	NextSeq	N349	2017/01/27	huh7	0.000	dengue	0		1	12
Barcode_716-515EX2	1001700605_O21	ACTCGCTA-CTAGCTTGCA	10017006	NextSeq	N349	2017/01/27	huh7	0.000	dengue	61		1	12
Barcode_716-505EX2	1001700605_O22	ACTCGCTA-AAGGAGTGCA	10017006	NextSeq	N349	2017/01/27	huh7	0.000	dengue	5		1	12
Barcode_716-516EX2	1001700605_P17	ACTCGCTA-TAGAGTTGCA	10017006	NextSeq	N349	2017/01/27	huh7	0.000	dengue	0		1	12
Barcode_716-506EX2	1001700605_P20	ACTCGCTA-TGCATATGCA	10017006	NextSeq	N349	2017/01/27	huh7	0.000	dengue	43		1	12
Barcode_716-517EX2	1001700605_P21	ACTCGCTA-GTAAGATGCA	10017006	NextSeq	N349	2017/01/27	huh7	0.000	dengue	0		1	12
Barcode_716-507EX2	1001700606_A1	ACTCGCTA-GGAGTATGCA	10017006	NextSeq	N349	2017/01/27	huh7	0.000	dengue	128		10	12
Barcode_716-518EX2	1001700606_A5	ACTCGCTA-ATTAAGTGCA	10017006	NextSeq	N349	2017/01/27	huh7	0.000	dengue	1484		10	12
Barcode_716-508EX2	1001700606_A8	ACTCGCTA-AAGCCTTGCA	10017006	NextSeq	N349	2017/01/27	huh7	0.000	dengue	613		10	12
Barcode_716-520EX2	1001700606_A11	ACTCGCTA-GGCTATTGCA	10017006	NextSeq	N349	2017/01/27	huh7	0.000	dengue	621		10	12
Barcode_716-510EX2	1001700606_A13	ACTCGCTA-TCTAATTGCA	10017006	NextSeq	N349	2017/01/27	huh7	0.000	dengue	253		10	12
Barcode_716-521EX2	1001700606_A21	ACTCGCTA-GCCTTATGCA	10017006	NextSeq	N349	2017/01/27	huh7	0.000	dengue	220		10	12
Barcode_716-511EX2	1001700606_B4	ACTCGCTA-TCTCCGTGCA	10017006	NextSeq	N349	2017/01/27	huh7	0.000	dengue	197		10	12
Barcode_716-522EX2	1001700606_B7	ACTCGCTA-ATGCGATGCA	10017006	NextSeq	N349	2017/01/27	huh7	0.000	dengue	163		10	12
Barcode_718-502EX2	1001700606_B12	GGAGCTAC-CTCTATTGCA	10017006	NextSeq	N349	2017/01/27	huh7	0.000	dengue	319		10	12
Barcode_718-513EX2	1001700606_B13	GGAGCTAC-GACTAGTGCA	10017006	NextSeq	N349	2017/01/27	huh7	0.000	dengue	122		10	12
Barcode_718-503EX2	1001700606_B14	GGAGCTAC-TCCTCTTGCA	10017006	NextSeq	N349	2017/01/27	huh7	0.000	dengue	986		10	12
Barcode_718-515EX2	1001700606_B15	GGAGCTAC-CTAGCTTGCA	10017006	NextSeq	N349	2017/01/27	huh7	0.000	dengue	368		10	12
Barcode_718-505EX2	1001700606_B16	GGAGCTAC-AAGGAGTGCA	10017006	NextSeq	N349	2017/01/27	huh7	0.000	dengue	169		10	12
Barcode_718-516EX2	1001700606_B19	GGAGCTAC-TAGAGTTGCA	10017006	NextSeq	N349	2017/01/27	huh7	0.000	dengue	1190		10	12
Barcode_718-506EX2	1001700606_B20	GGAGCTAC-TGCATATGCA	10017006	NextSeq	N349	2017/01/27	huh7	0.000	dengue	442		10	12
Barcode_718-517EX2	1001700606_B22	GGAGCTAC-GTAAGATGCA	10017006	NextSeq	N349	2017/01/27	huh7	0.000	dengue	516		10	12
Barcode_718-507EX2	1001700606_C1	GGAGCTAC-GGAGTATGCA	10017006	NextSeq	N349	2017/01/27	huh7	0.000	dengue	677		10	12
Barcode_718-518EX2	1001700606_C3	GGAGCTAC-ATTAAGTGCA	10017006	NextSeq	N349	2017/01/27	huh7	0.000	dengue	171		10	12
Barcode_718-508EX2	1001700606_C6	GGAGCTAC-AAGCCTTGCA	10017006	NextSeq	N349	2017/01/27	huh7	0.000	dengue	3738		10	12
Barcode_718-520EX2	1001700606_C10	GGAGCTAC-GGCTATTGCA	10017006	NextSeq	N349	2017/01/27	huh7	0.000	dengue	2577		10	12
Barcode_718-510EX2	1001700606_C13	GGAGCTAC-TCTAATTGCA	10017006	NextSeq	N349	2017/01/27	huh7	0.000	dengue	563		10	12
Barcode_718-521EX2	1001700606_C16	GGAGCTAC-GCCTTATGCA	10017006	NextSeq	N349	2017/01/27	huh7	0.000	dengue	180		10	12
Barcode_718-511EX2	1001700606_C18	GGAGCTAC-TCTCCGTGCA	10017006	NextSeq	N349	2017/01/27	huh7	0.000	dengue	948		10	12
Barcode_718-522EX2	1001700606_C21	GGAGCTAC-ATGCGATGCA	10017006	NextSeq	N349	2017/01/27	huh7	0.000	dengue	1312		10	12
Barcode_719-502EX2	1001700606_C22	GCGTAGTA-CTCTATTGCA	10017006	NextSeq	N349	2017/01/27	huh7	0.000	dengue	3215		10	12
Barcode_719-513EX2	1001700606_D5	GCGTAGTA-GACTAGTGCA	10017006	NextSeq	N349	2017/01/27	huh7	0.000	dengue	100		10	12
Barcode_719-503EX2	1001700606_D8	GCGTAGTA-TCCTCTTGCA	10017006	NextSeq	N349	2017/01/27	huh7	0.000	dengue	3		10	12
Barcode_719-515EX2	1001700606_D12	GCGTAGTA-CTAGCTTGCA	10017006	NextSeq	N349	2017/01/27	huh7	0.000	dengue	886		10	12
Barcode_719-505EX2	1001700606_D14	GCGTAGTA-AAGGAGTGCA	10017006	NextSeq	N349	2017/01/27	huh7	0.000	dengue	377		10	12
Barcode_719-516EX2	1001700606_D16	GCGTAGTA-TAGAGTTGCA	10017006	NextSeq	N349	2017/01/27	huh7	0.000	dengue	553		10	12
Barcode_719-506EX2	1001700606_D17	GCGTAGTA-TGCATATGCA	10017006	NextSeq	N349	2017/01/27	huh7	0.000	dengue	624		10	12
Barcode_719-517EX2	1001700606_D20	GCGTAGTA-GTAAGATGCA	10017006	NextSeq	N349	2017/01/27	huh7	0.000	dengue	206		10	12
Barcode_719-507EX2	1001700606_E2	GCGTAGTA-GGAGTATGCA	10017006	NextSeq	N349	2017/01/27	huh7	0.000	dengue	2317		10	12
Barcode_719-518EX2	1001700606_E5	GCGTAGTA-ATTAAGTGCA	10017006	NextSeq	N349	2017/01/27	huh7	0.000	dengue	112		10	12
Barcode_719-508EX2	1001700606_E6	GCGTAGTA-AAGCCTTGCA	10017006	NextSeq	N349	2017/01/27	huh7	0.000	dengue	543		10	12
Barcode_719-520EX2	1001700606_E10	GCGTAGTA-GGCTATTGCA	10017006	NextSeq	N349	2017/01/27	huh7	0.000	dengue	1823		10	12
Barcode_719-510EX2	1001700606_E12	GCGTAGTA-TCTAATTGCA	10017006	NextSeq	N349	2017/01/27	huh7	0.000	dengue	217		10	12
Barcode_719-521EX2	1001700606_E15	GCGTAGTA-GCCTTATGCA	10017006	NextSeq	N349	2017/01/27	huh7	0.000	dengue	1389		10	12
Barcode_719-511EX2	1001700606_E17	GCGTAGTA-TCTCCGTGCA	10017006	NextSeq	N349	2017/01/27	huh7	0.000	dengue	2777		10	12
Barcode_719-522EX2	1001700606_E18	GCGTAGTA-ATGCGATGCA	10017006	NextSeq	N349	2017/01/27	huh7	0.000	dengue	2140		10	12
Barcode_720-502EX2	1001700606_E19	CGGAGCCT-CTCTATTGCA	10017006	NextSeq	N349	2017/01/27	huh7	0.000	dengue	1107		10	12
Barcode_720-513EX2	1001700606_E20	CGGAGCCT-GACTAGTGCA	10017006	NextSeq	N349	2017/01/27	huh7	0.000	dengue	3		10	12
Barcode_720-503EX2	1001700606_E22	CGGAGCCT-TCCTCTTGCA	10017006	NextSeq	N349	2017/01/27	huh7	0.000	dengue	184		10	12
Barcode_720-515EX2	1001700606_F1	CGGAGCCT-CTAGCTTGCA	10017006	NextSeq	N349	2017/01/27	huh7	0.000	dengue	8485		10	12
Barcode_720-505EX2	1001700606_F3	CGGAGCCT-AAGGAGTGCA	10017006	NextSeq	N349	2017/01/27	huh7	0.000	dengue	13		10	12
Barcode_720-516EX2	1001700606_F4	CGGAGCCT-TAGAGTTGCA	10017006	NextSeq	N349	2017/01/27	huh7	0.000	dengue	683		10	12
Barcode_720-506EX2	1001700606_F6	CGGAGCCT-TGCATATGCA	10017006	NextSeq	N349	2017/01/27	huh7	0.000	dengue	960		10	12
Barcode_720-517EX2	1001700606_F8	CGGAGCCT-GTAAGATGCA	10017006	NextSeq	N349	2017/01/27	huh7	0.000	dengue	4660		10	12
Barcode_720-507EX2	1001700606_F11	CGGAGCCT-GGAGTATGCA	10017006	NextSeq	N349	2017/01/27	huh7	0.000	dengue	1084		10	12
Barcode_720-518EX2	1001700606_F13	CGGAGCCT-ATTAAGTGCA	10017006	NextSeq	N349	2017/01/27	huh7	0.000	dengue	828		10	12
Barcode_720-508EX2	1001700606_F16	CGGAGCCT-AAGCCTTGCA	10017006	NextSeq	N349	2017/01/27	huh7	0.000	dengue	1119		10	12
Barcode_720-520EX2	1001700606_F18	CGGAGCCT-GGCTATTGCA	10017006	NextSeq	N349	2017/01/27	huh7	0.000	dengue	224		10	12
Barcode_720-510EX2	1001700606_F21	CGGAGCCT-TCTAATTGCA	10017006	NextSeq	N349	2017/01/27	huh7	0.000	dengue	270		10	12
Barcode_720-521EX2	1001700606_G3	CGGAGCCT-GCCTTATGCA	10017006	NextSeq	N349	2017/01/27	huh7	0.000	dengue	1796		10	12
Barcode_720-511EX2	1001700606_G5	CGGAGCCT-TCTCCGTGCA	10017006	NextSeq	N349	2017/01/27	huh7	0.000	dengue	618		10	12
Barcode_720-522EX2	1001700606_G7	CGGAGCCT-ATGCGATGCA	10017006	NextSeq	N349	2017/01/27	huh7	0.000	dengue	1053		10	12
Barcode_721-502EX2	1001700606_G12	TACGCTGC-CTCTATTGCA	10017006	NextSeq	N349	2017/01/27	huh7	0.000	dengue	4		10	12
Barcode_721-513EX2	1001700606_G13	TACGCTGC-GACTAGTGCA	10017006	NextSeq	N349	2017/01/27	huh7	0.000	dengue	4		10	12
Barcode_721-503EX2	1001700606_G14	TACGCTGC-TCCTCTTGCA	10017006	NextSeq	N349	2017/01/27	huh7	0.000	dengue	176		10	12
Barcode_721-515EX2	1001700606_G16	TACGCTGC-CTAGCTTGCA	10017006	NextSeq	N349	2017/01/27	huh7	0.000	dengue	6		10	12
Barcode_721-505EX2	1001700606_G21	TACGCTGC-AAGGAGTGCA	10017006	NextSeq	N349	2017/01/27	huh7	0.299	dengue	7		10	12
Barcode_721-516EX2	1001700606_G22	TACGCTGC-TAGAGTTGCA	10017006	NextSeq	N349	2017/01/27	huh7	0.000	dengue	8		10	12
Barcode_721-506EX2	1001700606_H1	TACGCTGC-TGCATATGCA	10017006	NextSeq	N349	2017/01/27	huh7	0.000	dengue	175		10	12
Barcode_721-517EX2	1001700606_H3	TACGCTGC-GTAAGATGCA	10017006	NextSeq	N349	2017/01/27	huh7	0.000	dengue	195		10	12
Barcode_721-507EX2	1001700606_H6	TACGCTGC-GGAGTATGCA	10017006	NextSeq	N349	2017/01/27	huh7	0.000	dengue	1191		10	12
Barcode_721-518EX2	1001700606_H11	TACGCTGC-ATTAAGTGCA	10017006	NextSeq	N349	2017/01/27	huh7	0.000	dengue	397		10	12
Barcode_721-508EX2	1001700606_H15	TACGCTGC-AAGCCTTGCA	10017006	NextSeq	N349	2017/01/27	huh7	0.000	dengue	831		10	12
Barcode_721-520EX2	1001700606_H17	TACGCTGC-GGCTATTGCA	10017006	NextSeq	N349	2017/01/27	huh7	0.000	dengue	34		10	12
Barcode_721-510EX2	1001700606_I2	TACGCTGC-TCTAATTGCA	10017006	NextSeq	N349	2017/01/27	huh7	0.000	dengue	267		10	12
Barcode_721-521EX2	1001700606_I4	TACGCTGC-GCCTTATGCA	10017006	NextSeq	N349	2017/01/27	huh7	0.000	dengue	193		10	12
Barcode_721-511EX2	1001700606_I5	TACGCTGC-TCTCCGTGCA	10017006	NextSeq	N349	2017/01/27	huh7	0.000	dengue	350		10	12
Barcode_721-522EX2	1001700606_I7	TACGCTGC-ATGCGATGCA	10017006	NextSeq	N349	2017/01/27	huh7	0.000	dengue	808		10	12
Barcode_722-502EX2	1001700606_I8	ATGCGCAG-CTCTATTGCA	10017006	NextSeq	N349	2017/01/27	huh7	0.000	dengue	397		10	12
Barcode_722-513EX2	1001700606_I10	ATGCGCAG-GACTAGTGCA	10017006	NextSeq	N349	2017/01/27	huh7	0.000	dengue	310		10	12
Barcode_722-503EX2	1001700606_I12	ATGCGCAG-TCCTCTTGCA	10017006	NextSeq	N349	2017/01/27	huh7	0.000	dengue	1023		10	12
Barcode_722-515EX2	1001700606_I14	ATGCGCAG-CTAGCTTGCA	10017006	NextSeq	N349	2017/01/27	huh7	0.000	dengue	54		10	12
Barcode_722-505EX2	1001700606_I15	ATGCGCAG-AAGGAGTGCA	10017006	NextSeq	N349	2017/01/27	huh7	0.000	dengue	1701		10	12
Barcode_722-516EX2	1001700606_I21	ATGCGCAG-TAGAGTTGCA	10017006	NextSeq	N349	2017/01/27	huh7	0.000	dengue	782		10	12
Barcode_722-506EX2	1001700606_I22	ATGCGCAG-TGCATATGCA	10017006	NextSeq	N349	2017/01/27	huh7	0.000	dengue	1710		10	12
Barcode_722-517EX2	1001700606_J3	ATGCGCAG-GTAAGATGCA	10017006	NextSeq	N349	2017/01/27	huh7	0.000	dengue	181		10	12
Barcode_722-507EX2	1001700606_J5	ATGCGCAG-GGAGTATGCA	10017006	NextSeq	N349	2017/01/27	huh7	0.000	dengue	2274		10	12
Barcode_722-518EX2	1001700606_J6	ATGCGCAG-ATTAAGTGCA	10017006	NextSeq	N349	2017/01/27	huh7	0.000	dengue	439		10	12
Barcode_722-508EX2	1001700606_J8	ATGCGCAG-AAGCCTTGCA	10017006	NextSeq	N349	2017/01/27	huh7	0.000	dengue	189		10	12
Barcode_722-520EX2	1001700606_J11	ATGCGCAG-GGCTATTGCA	10017006	NextSeq	N349	2017/01/27	huh7	0.000	dengue	11479		10	12
Barcode_722-510EX2	1001700606_J16	ATGCGCAG-TCTAATTGCA	10017006	NextSeq	N349	2017/01/27	huh7	0.000	dengue	332		10	12
Barcode_722-521EX2	1001700606_K1	ATGCGCAG-GCCTTATGCA	10017006	NextSeq	N349	2017/01/27	huh7	0.000	dengue	859		10	12
Barcode_722-511EX2	1001700606_K3	ATGCGCAG-TCTCCGTGCA	10017006	NextSeq	N349	2017/01/27	huh7	0.000	dengue	73		10	12
Barcode_722-522EX2	1001700606_K5	ATGCGCAG-ATGCGATGCA	10017006	NextSeq	N349	2017/01/27	huh7	0.000	dengue	261		10	12
Barcode_723-502EX2	1001700606_K6	TAGCGCTC-CTCTATTGCA	10017006	NextSeq	N349	2017/01/27	huh7	0.000	dengue	928		10	12
Barcode_723-513EX2	1001700606_K8	TAGCGCTC-GACTAGTGCA	10017006	NextSeq	N349	2017/01/27	huh7	0.000	dengue	598		10	12
Barcode_723-503EX2	1001700606_K10	TAGCGCTC-TCCTCTTGCA	10017006	NextSeq	N349	2017/01/27	huh7	0.000	dengue	1392		10	12
Barcode_723-515EX2	1001700606_K14	TAGCGCTC-CTAGCTTGCA	10017006	NextSeq	N349	2017/01/27	huh7	0.052	dengue	87		10	12
Barcode_723-505EX2	1001700606_K16	TAGCGCTC-AAGGAGTGCA	10017006	NextSeq	N349	2017/01/27	huh7	0.000	dengue	502		10	12
Barcode_723-516EX2	1001700606_K19	TAGCGCTC-TAGAGTTGCA	10017006	NextSeq	N349	2017/01/27	huh7	0.000	dengue	658		10	12
Barcode_723-506EX2	1001700606_K22	TAGCGCTC-TGCATATGCA	10017006	NextSeq	N349	2017/01/27	huh7	0.000	dengue	452		10	12
Barcode_723-517EX2	1001700606_L1	TAGCGCTC-GTAAGATGCA	10017006	NextSeq	N349	2017/01/27	huh7	0.000	dengue	500		10	12
Barcode_723-507EX2	1001700606_L4	TAGCGCTC-GGAGTATGCA	10017006	NextSeq	N349	2017/01/27	huh7	0.000	dengue	673		10	12
Barcode_723-518EX2	1001700606_L7	TAGCGCTC-ATTAAGTGCA	10017006	NextSeq	N349	2017/01/27	huh7	0.000	dengue	1626		10	12
Barcode_723-508EX2	1001700606_L11	TAGCGCTC-AAGCCTTGCA	10017006	NextSeq	N349	2017/01/27	huh7	0.000	dengue	837		10	12
Barcode_723-520EX2	1001700606_L16	TAGCGCTC-GGCTATTGCA	10017006	NextSeq	N349	2017/01/27	huh7	0.000	dengue	2271		10	12
Barcode_723-510EX2	1001700606_L18	TAGCGCTC-TCTAATTGCA	10017006	NextSeq	N349	2017/01/27	huh7	0.000	dengue	86		10	12
Barcode_723-521EX2	1001700606_L21	TAGCGCTC-GCCTTATGCA	10017006	NextSeq	N349	2017/01/27	huh7	0.000	dengue	294		10	12
Barcode_723-511EX2	1001700606_M2	TAGCGCTC-TCTCCGTGCA	10017006	NextSeq	N349	2017/01/27	huh7	0.000	dengue	1039		10	12
Barcode_723-522EX2	1001700606_M4	TAGCGCTC-ATGCGATGCA	10017006	NextSeq	N349	2017/01/27	huh7	0.000	dengue	745		10	12
Barcode_724-502EX2	1001700606_M5	ACTGAGCG-CTCTATTGCA	10017006	NextSeq	N349	2017/01/27	huh7	0.342	dengue	2094		10	12
Barcode_724-513EX2	1001700606_M9	ACTGAGCG-GACTAGTGCA	10017006	NextSeq	N349	2017/01/27	huh7	0.048	dengue	2678		10	12
Barcode_724-503EX2	1001700606_M12	ACTGAGCG-TCCTCTTGCA	10017006	NextSeq	N349	2017/01/27	huh7	0.000	dengue	472		10	12
Barcode_724-515EX2	1001700606_M17	ACTGAGCG-CTAGCTTGCA	10017006	NextSeq	N349	2017/01/27	huh7	0.000	dengue	1081		10	12
Barcode_724-505EX2	1001700606_M20	ACTGAGCG-AAGGAGTGCA	10017006	NextSeq	N349	2017/01/27	huh7	0.000	dengue	772		10	12
Barcode_724-516EX2	1001700606_N1	ACTGAGCG-TAGAGTTGCA	10017006	NextSeq	N349	2017/01/27	huh7	0.000	dengue	393		10	12
Barcode_724-506EX2	1001700606_N7	ACTGAGCG-TGCATATGCA	10017006	NextSeq	N349	2017/01/27	huh7	0.000	dengue	2360		10	12
Barcode_724-517EX2	1001700606_N10	ACTGAGCG-GTAAGATGCA	10017006	NextSeq	N349	2017/01/27	huh7	0.000	dengue	492		10	12
Barcode_724-507EX2	1001700606_N11	ACTGAGCG-GGAGTATGCA	10017006	NextSeq	N349	2017/01/27	huh7	0.153	dengue	1246		10	12
Barcode_724-518EX2	1001700606_N13	ACTGAGCG-ATTAAGTGCA	10017006	NextSeq	N349	2017/01/27	huh7	0.000	dengue	2047		10	12
Barcode_724-508EX2	1001700606_N16	ACTGAGCG-AAGCCTTGCA	10017006	NextSeq	N349	2017/01/27	huh7	0.000	dengue	1080		10	12
Barcode_724-520EX2	1001700606_N19	ACTGAGCG-GGCTATTGCA	10017006	NextSeq	N349	2017/01/27	huh7	0.000	dengue	1483		10	12
Barcode_724-510EX2	1001700606_N21	ACTGAGCG-TCTAATTGCA	10017006	NextSeq	N349	2017/01/27	huh7	0.105	dengue	2187		10	12
Barcode_724-521EX2	1001700606_O3	ACTGAGCG-GCCTTATGCA	10017006	NextSeq	N349	2017/01/27	huh7	0.000	dengue	895		10	12
Barcode_724-511EX2	1001700606_O5	ACTGAGCG-TCTCCGTGCA	10017006	NextSeq	N349	2017/01/27	huh7	0.000	dengue	4469		10	12
Barcode_724-522EX2	1001700606_O8	ACTGAGCG-ATGCGATGCA	10017006	NextSeq	N349	2017/01/27	huh7	0.000	dengue	242		10	12
Barcode_726-502EX2	1001700606_O11	CCTAAGAC-CTCTATTGCA	10017006	NextSeq	N349	2017/01/27	huh7	0.000	dengue	601		10	12
Barcode_726-513EX2	1001700606_O12	CCTAAGAC-GACTAGTGCA	10017006	NextSeq	N349	2017/01/27	huh7	0.000	dengue	1455		10	12
Barcode_726-503EX2	1001700606_O17	CCTAAGAC-TCCTCTTGCA	10017006	NextSeq	N349	2017/01/27	huh7	0.000	dengue	371		10	12
Barcode_726-515EX2	1001700606_O20	CCTAAGAC-CTAGCTTGCA	10017006	NextSeq	N349	2017/01/27	huh7	0.000	dengue	1339		10	12
Barcode_726-505EX2	1001700606_P4	CCTAAGAC-AAGGAGTGCA	10017006	NextSeq	N349	2017/01/27	huh7	0.000	dengue	1101		10	12
Barcode_726-516EX2	1001700606_P5	CCTAAGAC-TAGAGTTGCA	10017006	NextSeq	N349	2017/01/27	huh7	0.000	dengue	1463		10	12
Barcode_726-506EX2	1001700606_P9	CCTAAGAC-TGCATATGCA	10017006	NextSeq	N349	2017/01/27	huh7	0.000	dengue	79		10	12
Barcode_726-517EX2	1001700606_P10	CCTAAGAC-GTAAGATGCA	10017006	NextSeq	N349	2017/01/27	huh7	0.000	dengue	925		10	12
Barcode_726-507EX2	1001700606_P12	CCTAAGAC-GGAGTATGCA	10017006	NextSeq	N349	2017/01/27	huh7	0.000	dengue	494		10	12
Barcode_726-518EX2	1001700606_P18	CCTAAGAC-ATTAAGTGCA	10017006	NextSeq	N349	2017/01/27	huh7	0.000	dengue	615		10	12
Barcode_726-508EX2	1001700606_P19	CCTAAGAC-AAGCCTTGCA	10017006	NextSeq	N349	2017/01/27	huh7	0.000	dengue	2142		10	12
Barcode_701-502EX3	1001700607_A5	TAAGGCGA-CTCTATCTAG	10017006	NextSeq	N349	2017/01/27	huh7		dengue	0		0	24
Barcode_701-513EX3	1001700607_A11	TAAGGCGA-GACTAGCTAG	10017006	NextSeq	N349	2017/01/27	huh7		dengue	0		0	24
Barcode_701-503EX3	1001700607_A14	TAAGGCGA-TCCTCTCTAG	10017006	NextSeq	N349	2017/01/27	huh7		dengue	0		0	24
Barcode_701-515EX3	1001700607_A20	TAAGGCGA-CTAGCTCTAG	10017006	NextSeq	N349	2017/01/27	huh7		dengue	0		0	24
Barcode_701-505EX3	1001700607_B3	TAAGGCGA-AAGGAGCTAG	10017006	NextSeq	N349	2017/01/27	huh7		dengue	0		0	24
Barcode_701-516EX3	1001700607_B6	TAAGGCGA-TAGAGTCTAG	10017006	NextSeq	N349	2017/01/27	huh7		dengue	0		0	24
Barcode_701-506EX3	1001700607_B9	TAAGGCGA-TGCATACTAG	10017006	NextSeq	N349	2017/01/27	huh7		dengue	0		0	24
Barcode_701-517EX3	1001700607_B12	TAAGGCGA-GTAAGACTAG	10017006	NextSeq	N349	2017/01/27	huh7		dengue	0		0	24
Barcode_701-507EX3	1001700607_B18	TAAGGCGA-GGAGTACTAG	10017006	NextSeq	N349	2017/01/27	huh7		dengue	0		0	24
Barcode_701-518EX3	1001700607_C8	TAAGGCGA-ATTAAGCTAG	10017006	NextSeq	N349	2017/01/27	huh7		dengue	0		0	24
Barcode_701-508EX3	1001700607_C13	TAAGGCGA-AAGCCTCTAG	10017006	NextSeq	N349	2017/01/27	huh7		dengue	0		0	24
Barcode_701-520EX3	1001700607_C14	TAAGGCGA-GGCTATCTAG	10017006	NextSeq	N349	2017/01/27	huh7		dengue	0		0	24
Barcode_701-510EX3	1001700607_C20	TAAGGCGA-TCTAATCTAG	10017006	NextSeq	N349	2017/01/27	huh7		dengue	0		0	24
Barcode_701-521EX3	1001700607_D1	TAAGGCGA-GCCTTACTAG	10017006	NextSeq	N349	2017/01/27	huh7		dengue	0		0	24
Barcode_701-511EX3	1001700607_D4	TAAGGCGA-TCTCCGCTAG	10017006	NextSeq	N349	2017/01/27	huh7		dengue	0		0	24
Barcode_701-522EX3	1001700607_D8	TAAGGCGA-ATGCGACTAG	10017006	NextSeq	N349	2017/01/27	huh7		dengue	0		0	24
Barcode_702-502EX3	1001700607_D18	CGTACTAG-CTCTATCTAG	10017006	NextSeq	N349	2017/01/27	huh7		dengue	0		0	24
Barcode_702-513EX3	1001700607_E10	CGTACTAG-GACTAGCTAG	10017006	NextSeq	N349	2017/01/27	huh7		dengue	0		0	24
Barcode_702-503EX3	1001700607_E16	CGTACTAG-TCCTCTCTAG	10017006	NextSeq	N349	2017/01/27	huh7		dengue	0		0	24
Barcode_702-515EX3	1001700607_E20	CGTACTAG-CTAGCTCTAG	10017006	NextSeq	N349	2017/01/27	huh7		dengue	0		0	24
Barcode_702-505EX3	1001700607_F2	CGTACTAG-AAGGAGCTAG	10017006	NextSeq	N349	2017/01/27	huh7		dengue	0		0	24
Barcode_702-516EX3	1001700607_F6	CGTACTAG-TAGAGTCTAG	10017006	NextSeq	N349	2017/01/27	huh7		dengue	0		0	24
Barcode_702-506EX3	1001700607_F9	CGTACTAG-TGCATACTAG	10017006	NextSeq	N349	2017/01/27	huh7		dengue	0		0	24
Barcode_702-517EX3	1001700607_F22	CGTACTAG-GTAAGACTAG	10017006	NextSeq	N349	2017/01/27	huh7		dengue	0		0	24
Barcode_702-507EX3	1001700607_G1	CGTACTAG-GGAGTACTAG	10017006	NextSeq	N349	2017/01/27	huh7		dengue	0		0	24
Barcode_702-518EX3	1001700607_G3	CGTACTAG-ATTAAGCTAG	10017006	NextSeq	N349	2017/01/27	huh7		dengue	0		0	24
Barcode_702-508EX3	1001700607_G6	CGTACTAG-AAGCCTCTAG	10017006	NextSeq	N349	2017/01/27	huh7		dengue	0		0	24
Barcode_702-520EX3	1001700607_G15	CGTACTAG-GGCTATCTAG	10017006	NextSeq	N349	2017/01/27	huh7		dengue	0		0	24
Barcode_702-510EX3	1001700607_G21	CGTACTAG-TCTAATCTAG	10017006	NextSeq	N349	2017/01/27	huh7		dengue	0		0	24
Barcode_702-521EX3	1001700607_H5	CGTACTAG-GCCTTACTAG	10017006	NextSeq	N349	2017/01/27	huh7		dengue	0		0	24
Barcode_702-511EX3	1001700607_H7	CGTACTAG-TCTCCGCTAG	10017006	NextSeq	N349	2017/01/27	huh7		dengue	0		0	24
Barcode_702-522EX3	1001700607_H12	CGTACTAG-ATGCGACTAG	10017006	NextSeq	N349	2017/01/27	huh7		dengue	0		0	24
Barcode_703-502EX3	1001700607_H17	AGGCAGAA-CTCTATCTAG	10017006	NextSeq	N349	2017/01/27	huh7		dengue	0		0	24
Barcode_703-513EX3	1001700607_H20	AGGCAGAA-GACTAGCTAG	10017006	NextSeq	N349	2017/01/27	huh7		dengue	0		0	24
Barcode_703-503EX3	1001700607_I3	AGGCAGAA-TCCTCTCTAG	10017006	NextSeq	N349	2017/01/27	huh7		dengue	0		0	24
Barcode_703-515EX3	1001700607_I9	AGGCAGAA-CTAGCTCTAG	10017006	NextSeq	N349	2017/01/27	huh7		dengue	0		0	24
Barcode_703-505EX3	1001700607_I11	AGGCAGAA-AAGGAGCTAG	10017006	NextSeq	N349	2017/01/27	huh7		dengue	0		0	24
Barcode_703-516EX3	1001700607_I14	AGGCAGAA-TAGAGTCTAG	10017006	NextSeq	N349	2017/01/27	huh7		dengue	0		0	24
Barcode_703-506EX3	1001700607_I16	AGGCAGAA-TGCATACTAG	10017006	NextSeq	N349	2017/01/27	huh7		dengue	0		0	24
Barcode_703-517EX3	1001700607_I19	AGGCAGAA-GTAAGACTAG	10017006	NextSeq	N349	2017/01/27	huh7		dengue	0		0	24
Barcode_703-507EX3	1001700607_I21	AGGCAGAA-GGAGTACTAG	10017006	NextSeq	N349	2017/01/27	huh7		dengue	0		0	24
Barcode_703-518EX3	1001700607_J1	AGGCAGAA-ATTAAGCTAG	10017006	NextSeq	N349	2017/01/27	huh7		dengue	0		0	24
Barcode_703-508EX3	1001700607_J7	AGGCAGAA-AAGCCTCTAG	10017006	NextSeq	N349	2017/01/27	huh7		dengue	0		0	24
Barcode_703-520EX3	1001700607_J11	AGGCAGAA-GGCTATCTAG	10017006	NextSeq	N349	2017/01/27	huh7		dengue	0		0	24
Barcode_703-510EX3	1001700607_J13	AGGCAGAA-TCTAATCTAG	10017006	NextSeq	N349	2017/01/27	huh7		dengue	0		0	24
Barcode_703-521EX3	1001700607_J17	AGGCAGAA-GCCTTACTAG	10017006	NextSeq	N349	2017/01/27	huh7		dengue	0		0	24
Barcode_703-511EX3	1001700607_J22	AGGCAGAA-TCTCCGCTAG	10017006	NextSeq	N349	2017/01/27	huh7		dengue	0		0	24
Barcode_703-522EX3	1001700607_K3	AGGCAGAA-ATGCGACTAG	10017006	NextSeq	N349	2017/01/27	huh7		dengue	0		0	24
Barcode_704-502EX3	1001700607_K5	TCCTGAGC-CTCTATCTAG	10017006	NextSeq	N349	2017/01/27	huh7		dengue	1		0	24
Barcode_704-513EX3	1001700607_K9	TCCTGAGC-GACTAGCTAG	10017006	NextSeq	N349	2017/01/27	huh7		dengue	0		0	24
Barcode_704-503EX3	1001700607_K12	TCCTGAGC-TCCTCTCTAG	10017006	NextSeq	N349	2017/01/27	huh7		dengue	0		0	24
Barcode_704-515EX3	1001700607_K15	TCCTGAGC-CTAGCTCTAG	10017006	NextSeq	N349	2017/01/27	huh7		dengue	0		0	24
Barcode_704-505EX3	1001700607_K18	TCCTGAGC-AAGGAGCTAG	10017006	NextSeq	N349	2017/01/27	huh7		dengue	2		0	24
Barcode_704-516EX3	1001700607_K20	TCCTGAGC-TAGAGTCTAG	10017006	NextSeq	N349	2017/01/27	huh7		dengue	0		0	24
Barcode_704-506EX3	1001700607_L7	TCCTGAGC-TGCATACTAG	10017006	NextSeq	N349	2017/01/27	huh7		dengue	0		0	24
Barcode_704-517EX3	1001700607_L8	TCCTGAGC-GTAAGACTAG	10017006	NextSeq	N349	2017/01/27	huh7		dengue	0		0	24
Barcode_704-507EX3	1001700607_L11	TCCTGAGC-GGAGTACTAG	10017006	NextSeq	N349	2017/01/27	huh7		dengue	0		0	24
Barcode_704-518EX3	1001700607_L13	TCCTGAGC-ATTAAGCTAG	10017006	NextSeq	N349	2017/01/27	huh7		dengue	3		0	24
Barcode_704-508EX3	1001700607_L14	TCCTGAGC-AAGCCTCTAG	10017006	NextSeq	N349	2017/01/27	huh7		dengue	0		0	24
Barcode_704-520EX3	1001700607_L16	TCCTGAGC-GGCTATCTAG	10017006	NextSeq	N349	2017/01/27	huh7		dengue	2		0	24
Barcode_704-510EX3	1001700607_L19	TCCTGAGC-TCTAATCTAG	10017006	NextSeq	N349	2017/01/27	huh7		dengue	0		0	24
Barcode_704-521EX3	1001700607_M3	TCCTGAGC-GCCTTACTAG	10017006	NextSeq	N349	2017/01/27	huh7		dengue	0		0	24
Barcode_704-511EX3	1001700607_M9	TCCTGAGC-TCTCCGCTAG	10017006	NextSeq	N349	2017/01/27	huh7		dengue	1		0	24
Barcode_704-522EX3	1001700607_M16	TCCTGAGC-ATGCGACTAG	10017006	NextSeq	N349	2017/01/27	huh7		dengue	0		0	24
Barcode_705-502EX3	1001700607_M17	GGACTCCT-CTCTATCTAG	10017006	NextSeq	N349	2017/01/27	huh7		dengue	0		0	24
Barcode_705-513EX3	1001700607_M20	GGACTCCT-GACTAGCTAG	10017006	NextSeq	N349	2017/01/27	huh7		dengue	0		0	24
Barcode_705-503EX3	1001700607_N3	GGACTCCT-TCCTCTCTAG	10017006	NextSeq	N349	2017/01/27	huh7		dengue	0		0	24
Barcode_705-515EX3	1001700607_N10	GGACTCCT-CTAGCTCTAG	10017006	NextSeq	N349	2017/01/27	huh7		dengue	1		0	24
Barcode_705-505EX3	1001700607_N12	GGACTCCT-AAGGAGCTAG	10017006	NextSeq	N349	2017/01/27	huh7		dengue	0		0	24
Barcode_705-516EX3	1001700607_N14	GGACTCCT-TAGAGTCTAG	10017006	NextSeq	N349	2017/01/27	huh7		dengue	0		0	24
Barcode_705-506EX3	1001700607_O7	GGACTCCT-TGCATACTAG	10017006	NextSeq	N349	2017/01/27	huh7		dengue	0		0	24
Barcode_705-517EX3	1001700607_O10	GGACTCCT-GTAAGACTAG	10017006	NextSeq	N349	2017/01/27	huh7		dengue	0		0	24
Barcode_705-507EX3	1001700607_O17	GGACTCCT-GGAGTACTAG	10017006	NextSeq	N349	2017/01/27	huh7		dengue	0		0	24
Barcode_705-518EX3	1001700607_O21	GGACTCCT-ATTAAGCTAG	10017006	NextSeq	N349	2017/01/27	huh7		dengue	0		0	24
Barcode_705-508EX3	1001700607_P6	GGACTCCT-AAGCCTCTAG	10017006	NextSeq	N349	2017/01/27	huh7		dengue	0		0	24
Barcode_705-520EX3	1001700607_P8	GGACTCCT-GGCTATCTAG	10017006	NextSeq	N349	2017/01/27	huh7		dengue	0		0	24
Barcode_705-510EX3	1001700607_P10	GGACTCCT-TCTAATCTAG	10017006	NextSeq	N349	2017/01/27	huh7		dengue	0		0	24
Barcode_705-521EX3	1001700607_P12	GGACTCCT-GCCTTACTAG	10017006	NextSeq	N349	2017/01/27	huh7		dengue	0		0	24
Barcode_705-511EX3	1001700607_P14	GGACTCCT-TCTCCGCTAG	10017006	NextSeq	N349	2017/01/27	huh7		dengue	0		0	24
Barcode_705-522EX3	1001700607_P22	GGACTCCT-ATGCGACTAG	10017006	NextSeq	N349	2017/01/27	huh7		dengue	0		0	24
Barcode_706-502EX3	1001700608_B5	TAGGCATG-CTCTATCTAG	10017006	NextSeq	N349	2017/01/27	huh7	0.000	dengue	18		1	24
Barcode_706-513EX3	1001700608_B8	TAGGCATG-GACTAGCTAG	10017006	NextSeq	N349	2017/01/27	huh7	0.000	dengue	573		1	24
Barcode_706-503EX3	1001700608_B11	TAGGCATG-TCCTCTCTAG	10017006	NextSeq	N349	2017/01/27	huh7	0.000	dengue	1256		1	24
Barcode_706-515EX3	1001700608_B12	TAGGCATG-CTAGCTCTAG	10017006	NextSeq	N349	2017/01/27	huh7	0.076	dengue	435		1	24
Barcode_706-505EX3	1001700608_B13	TAGGCATG-AAGGAGCTAG	10017006	NextSeq	N349	2017/01/27	huh7	0.000	dengue	924		1	24
Barcode_706-516EX3	1001700608_B17	TAGGCATG-TAGAGTCTAG	10017006	NextSeq	N349	2017/01/27	huh7	0.001	dengue	2737		1	24
Barcode_706-506EX3	1001700608_C3	TAGGCATG-TGCATACTAG	10017006	NextSeq	N349	2017/01/27	huh7	0.000	dengue	231		1	24
Barcode_706-517EX3	1001700608_C4	TAGGCATG-GTAAGACTAG	10017006	NextSeq	N349	2017/01/27	huh7	0.000	dengue	11		1	24
Barcode_706-507EX3	1001700608_C6	TAGGCATG-GGAGTACTAG	10017006	NextSeq	N349	2017/01/27	huh7	0.000	dengue	1621		1	24
Barcode_706-518EX3	1001700608_C10	TAGGCATG-ATTAAGCTAG	10017006	NextSeq	N349	2017/01/27	huh7	0.000	dengue	187		1	24
Barcode_706-508EX3	1001700608_C15	TAGGCATG-AAGCCTCTAG	10017006	NextSeq	N349	2017/01/27	huh7	0.000	dengue	27		1	24
Barcode_706-520EX3	1001700608_C18	TAGGCATG-GGCTATCTAG	10017006	NextSeq	N349	2017/01/27	huh7	0.000	dengue	679		1	24
Barcode_706-510EX3	1001700608_C20	TAGGCATG-TCTAATCTAG	10017006	NextSeq	N349	2017/01/27	huh7	0.000	dengue	2		1	24
Barcode_706-521EX3	1001700608_D6	TAGGCATG-GCCTTACTAG	10017006	NextSeq	N349	2017/01/27	huh7	0.140	dengue	1167		1	24
Barcode_706-511EX3	1001700608_D7	TAGGCATG-TCTCCGCTAG	10017006	NextSeq	N349	2017/01/27	huh7	0.000	dengue	1884		1	24
Barcode_706-522EX3	1001700608_D8	TAGGCATG-ATGCGACTAG	10017006	NextSeq	N349	2017/01/27	huh7	0.000	dengue	1629		1	24
Barcode_707-502EX3	1001700608_D12	CTCTCTAC-CTCTATCTAG	10017006	NextSeq	N349	2017/01/27	huh7	0.000	dengue	2886		1	24
Barcode_707-513EX3	1001700608_D13	CTCTCTAC-GACTAGCTAG	10017006	NextSeq	N349	2017/01/27	huh7	0.000	dengue	395		1	24
Barcode_707-503EX3	1001700608_D16	CTCTCTAC-TCCTCTCTAG	10017006	NextSeq	N349	2017/01/27	huh7	0.000	dengue	391		1	24
Barcode_707-515EX3	1001700608_D17	CTCTCTAC-CTAGCTCTAG	10017006	NextSeq	N349	2017/01/27	huh7	0.299	dengue	1393		1	24
Barcode_707-505EX3	1001700608_E1	CTCTCTAC-AAGGAGCTAG	10017006	NextSeq	N349	2017/01/27	huh7	0.000	dengue	2287		1	24
Barcode_707-516EX3	1001700608_E2	CTCTCTAC-TAGAGTCTAG	10017006	NextSeq	N349	2017/01/27	huh7	0.000	dengue	773		1	24
Barcode_707-506EX3	1001700608_E3	CTCTCTAC-TGCATACTAG	10017006	NextSeq	N349	2017/01/27	huh7	0.000	dengue	93		1	24
Barcode_707-517EX3	1001700608_E4	CTCTCTAC-GTAAGACTAG	10017006	NextSeq	N349	2017/01/27	huh7	0.000	dengue	2236		1	24
Barcode_707-507EX3	1001700608_E8	CTCTCTAC-GGAGTACTAG	10017006	NextSeq	N349	2017/01/27	huh7	0.000	dengue	560		1	24
Barcode_707-518EX3	1001700608_E11	CTCTCTAC-ATTAAGCTAG	10017006	NextSeq	N349	2017/01/27	huh7	0.000	dengue	486		1	24
Barcode_707-508EX3	1001700608_E14	CTCTCTAC-AAGCCTCTAG	10017006	NextSeq	N349	2017/01/27	huh7	0.000	dengue	1111		1	24
Barcode_707-520EX3	1001700608_E17	CTCTCTAC-GGCTATCTAG	10017006	NextSeq	N349	2017/01/27	huh7	0.000	dengue	36		1	24
Barcode_707-510EX3	1001700608_E19	CTCTCTAC-TCTAATCTAG	10017006	NextSeq	N349	2017/01/27	huh7	0.000	dengue	0		1	24
Barcode_707-521EX3	1001700608_E20	CTCTCTAC-GCCTTACTAG	10017006	NextSeq	N349	2017/01/27	huh7	0.000	dengue	1352		1	24
Barcode_707-511EX3	1001700608_F2	CTCTCTAC-TCTCCGCTAG	10017006	NextSeq	N349	2017/01/27	huh7	0.024	dengue	455		1	24
Barcode_707-522EX3	1001700608_F6	CTCTCTAC-ATGCGACTAG	10017006	NextSeq	N349	2017/01/27	huh7	0.000	dengue	3		1	24
Barcode_710-502EX3	1001700608_F8	CGAGGCTG-CTCTATCTAG	10017006	NextSeq	N349	2017/01/27	huh7	0.168	dengue	890		1	24
Barcode_710-513EX3	1001700608_F9	CGAGGCTG-GACTAGCTAG	10017006	NextSeq	N349	2017/01/27	huh7	0.116	dengue	362		1	24
Barcode_710-503EX3	1001700608_F12	CGAGGCTG-TCCTCTCTAG	10017006	NextSeq	N349	2017/01/27	huh7	0.000	dengue	553		1	24
Barcode_710-515EX3	1001700608_F16	CGAGGCTG-CTAGCTCTAG	10017006	NextSeq	N349	2017/01/27	huh7	0.000	dengue	496		1	24
Barcode_710-505EX3	1001700608_G1	CGAGGCTG-AAGGAGCTAG	10017006	NextSeq	N349	2017/01/27	huh7	0.000	dengue	1289		1	24
Barcode_710-516EX3	1001700608_G2	CGAGGCTG-TAGAGTCTAG	10017006	NextSeq	N349	2017/01/27	huh7	0.000	dengue	1178		1	24
Barcode_710-506EX3	1001700608_G5	CGAGGCTG-TGCATACTAG	10017006	NextSeq	N349	2017/01/27	huh7	0.000	dengue	1628		1	24
Barcode_710-517EX3	1001700608_G10	CGAGGCTG-GTAAGACTAG	10017006	NextSeq	N349	2017/01/27	huh7	0.052	dengue	283		1	24
Barcode_710-507EX3	1001700608_G11	CGAGGCTG-GGAGTACTAG	10017006	NextSeq	N349	2017/01/27	huh7	0.000	dengue	1		1	24
Barcode_710-518EX3	1001700608_G13	CGAGGCTG-ATTAAGCTAG	10017006	NextSeq	N349	2017/01/27	huh7	0.000	dengue	40		1	24
Barcode_710-508EX3	1001700608_G14	CGAGGCTG-AAGCCTCTAG	10017006	NextSeq	N349	2017/01/27	huh7	0.000	dengue	3		1	24
Barcode_710-520EX3	1001700608_G19	CGAGGCTG-GGCTATCTAG	10017006	NextSeq	N349	2017/01/27	huh7	0.000	dengue	20918		1	24
Barcode_710-510EX3	1001700608_G21	CGAGGCTG-TCTAATCTAG	10017006	NextSeq	N349	2017/01/27	huh7	0.000	dengue	503		1	24
Barcode_710-521EX3	1001700608_H3	CGAGGCTG-GCCTTACTAG	10017006	NextSeq	N349	2017/01/27	huh7	0.000	dengue	2795		1	24
Barcode_710-511EX3	1001700608_H13	CGAGGCTG-TCTCCGCTAG	10017006	NextSeq	N349	2017/01/27	huh7	0.000	dengue	3390		1	24
Barcode_710-522EX3	1001700608_H15	CGAGGCTG-ATGCGACTAG	10017006	NextSeq	N349	2017/01/27	huh7	0.175	dengue	691		1	24
Barcode_711-502EX3	1001700608_H16	AAGAGGCA-CTCTATCTAG	10017006	NextSeq	N349	2017/01/27	huh7	0.000	dengue	3219		1	24
Barcode_711-513EX3	1001700608_H17	AAGAGGCA-GACTAGCTAG	10017006	NextSeq	N349	2017/01/27	huh7	0.000	dengue	2421		1	24
Barcode_711-503EX3	1001700608_H19	AAGAGGCA-TCCTCTCTAG	10017006	NextSeq	N349	2017/01/27	huh7	0.000	dengue	186		1	24
Barcode_711-515EX3	1001700608_I1	AAGAGGCA-CTAGCTCTAG	10017006	NextSeq	N349	2017/01/27	huh7	0.064	dengue	1879		1	24
Barcode_711-505EX3	1001700608_I2	AAGAGGCA-AAGGAGCTAG	10017006	NextSeq	N349	2017/01/27	huh7	0.041	dengue	1889		1	24
Barcode_711-516EX3	1001700608_I4	AAGAGGCA-TAGAGTCTAG	10017006	NextSeq	N349	2017/01/27	huh7	0.000	dengue	4984		1	24
Barcode_711-506EX3	1001700608_I11	AAGAGGCA-TGCATACTAG	10017006	NextSeq	N349	2017/01/27	huh7	0.046	dengue	507		1	24
Barcode_711-517EX3	1001700608_I12	AAGAGGCA-GTAAGACTAG	10017006	NextSeq	N349	2017/01/27	huh7	0.000	dengue	777		1	24
Barcode_711-507EX3	1001700608_I16	AAGAGGCA-GGAGTACTAG	10017006	NextSeq	N349	2017/01/27	huh7	0.000	dengue	2		1	24
Barcode_711-518EX3	1001700608_I20	AAGAGGCA-ATTAAGCTAG	10017006	NextSeq	N349	2017/01/27	huh7	0.232	dengue	2777		1	24
Barcode_711-508EX3	1001700608_J3	AAGAGGCA-AAGCCTCTAG	10017006	NextSeq	N349	2017/01/27	huh7	0.000	dengue	0		1	24
Barcode_711-520EX3	1001700608_J10	AAGAGGCA-GGCTATCTAG	10017006	NextSeq	N349	2017/01/27	huh7	0.000	dengue	376		1	24
Barcode_711-510EX3	1001700608_J11	AAGAGGCA-TCTAATCTAG	10017006	NextSeq	N349	2017/01/27	huh7	0.000	dengue	2		1	24
Barcode_711-521EX3	1001700608_J14	AAGAGGCA-GCCTTACTAG	10017006	NextSeq	N349	2017/01/27	huh7	0.000	dengue	3764		1	24
Barcode_711-511EX3	1001700608_J18	AAGAGGCA-TCTCCGCTAG	10017006	NextSeq	N349	2017/01/27	huh7	0.000	dengue	71		1	24
Barcode_711-522EX3	1001700608_J19	AAGAGGCA-ATGCGACTAG	10017006	NextSeq	N349	2017/01/27	huh7	0.205	dengue	1609		1	24
Barcode_712-502EX3	1001700608_J21	GTAGAGGA-CTCTATCTAG	10017006	NextSeq	N349	2017/01/27	huh7	0.001	dengue	1316		1	24
Barcode_712-513EX3	1001700608_K2	GTAGAGGA-GACTAGCTAG	10017006	NextSeq	N349	2017/01/27	huh7	0.000	dengue	49		1	24
Barcode_712-503EX3	1001700608_K4	GTAGAGGA-TCCTCTCTAG	10017006	NextSeq	N349	2017/01/27	huh7	0.052	dengue	2924		1	24
Barcode_712-515EX3	1001700608_K9	GTAGAGGA-CTAGCTCTAG	10017006	NextSeq	N349	2017/01/27	huh7	0.004	dengue	522		1	24
Barcode_712-505EX3	1001700608_K10	GTAGAGGA-AAGGAGCTAG	10017006	NextSeq	N349	2017/01/27	huh7	0.000	dengue	448		1	24
Barcode_712-516EX3	1001700608_K12	GTAGAGGA-TAGAGTCTAG	10017006	NextSeq	N349	2017/01/27	huh7	0.000	dengue	231		1	24
Barcode_712-506EX3	1001700608_K14	GTAGAGGA-TGCATACTAG	10017006	NextSeq	N349	2017/01/27	huh7	0.000	dengue	3054		1	24
Barcode_712-517EX3	1001700608_K15	GTAGAGGA-GTAAGACTAG	10017006	NextSeq	N349	2017/01/27	huh7	0.000	dengue	1348		1	24
Barcode_712-507EX3	1001700608_K17	GTAGAGGA-GGAGTACTAG	10017006	NextSeq	N349	2017/01/27	huh7	0.000	dengue	1987		1	24
Barcode_712-518EX3	1001700608_K18	GTAGAGGA-ATTAAGCTAG	10017006	NextSeq	N349	2017/01/27	huh7	0.000	dengue	0		1	24
Barcode_712-508EX3	1001700608_K20	GTAGAGGA-AAGCCTCTAG	10017006	NextSeq	N349	2017/01/27	huh7	0.000	dengue	1079		1	24
Barcode_712-520EX3	1001700608_L1	GTAGAGGA-GGCTATCTAG	10017006	NextSeq	N349	2017/01/27	huh7	0.000	dengue	1250		1	24
Barcode_712-510EX3	1001700608_L8	GTAGAGGA-TCTAATCTAG	10017006	NextSeq	N349	2017/01/27	huh7	0.000	dengue	878		1	24
Barcode_712-521EX3	1001700608_L10	GTAGAGGA-GCCTTACTAG	10017006	NextSeq	N349	2017/01/27	huh7	0.000	dengue	8		1	24
Barcode_712-511EX3	1001700608_L14	GTAGAGGA-TCTCCGCTAG	10017006	NextSeq	N349	2017/01/27	huh7	0.269	dengue	4898		1	24
Barcode_712-522EX3	1001700608_L16	GTAGAGGA-ATGCGACTAG	10017006	NextSeq	N349	2017/01/27	huh7	0.000	dengue	15233		1	24
Barcode_714-502EX3	1001700608_L17	GCTCATGA-CTCTATCTAG	10017006	NextSeq	N349	2017/01/27	huh7	0.000	dengue	160		1	24
Barcode_714-513EX3	1001700608_L19	GCTCATGA-GACTAGCTAG	10017006	NextSeq	N349	2017/01/27	huh7	0.000	dengue	0		1	24
Barcode_714-503EX3	1001700608_M2	GCTCATGA-TCCTCTCTAG	10017006	NextSeq	N349	2017/01/27	huh7	0.000	dengue	3		1	24
Barcode_714-515EX3	1001700608_M4	GCTCATGA-CTAGCTCTAG	10017006	NextSeq	N349	2017/01/27	huh7	0.047	dengue	1756		1	24
Barcode_714-505EX3	1001700608_M7	GCTCATGA-AAGGAGCTAG	10017006	NextSeq	N349	2017/01/27	huh7	0.659	dengue	237		1	24
Barcode_714-516EX3	1001700608_M9	GCTCATGA-TAGAGTCTAG	10017006	NextSeq	N349	2017/01/27	huh7	0.000	dengue	2146		1	24
Barcode_714-506EX3	1001700608_M10	GCTCATGA-TGCATACTAG	10017006	NextSeq	N349	2017/01/27	huh7	0.000	dengue	291		1	24
Barcode_714-517EX3	1001700608_M12	GCTCATGA-GTAAGACTAG	10017006	NextSeq	N349	2017/01/27	huh7	0.000	dengue	0		1	24
Barcode_714-507EX3	1001700608_M13	GCTCATGA-GGAGTACTAG	10017006	NextSeq	N349	2017/01/27	huh7	0.269	dengue	1653		1	24
Barcode_714-518EX3	1001700608_M15	GCTCATGA-ATTAAGCTAG	10017006	NextSeq	N349	2017/01/27	huh7	0.000	dengue	1742		1	24
Barcode_714-508EX3	1001700608_M18	GCTCATGA-AAGCCTCTAG	10017006	NextSeq	N349	2017/01/27	huh7	0.000	dengue	217		1	24
Barcode_714-520EX3	1001700608_M20	GCTCATGA-GGCTATCTAG	10017006	NextSeq	N349	2017/01/27	huh7	0.000	dengue	20		1	24
Barcode_714-510EX3	1001700608_N6	GCTCATGA-TCTAATCTAG	10017006	NextSeq	N349	2017/01/27	huh7	0.000	dengue	408		1	24
Barcode_714-521EX3	1001700608_N9	GCTCATGA-GCCTTACTAG	10017006	NextSeq	N349	2017/01/27	huh7	0.000	dengue	12412		1	24
Barcode_714-511EX3	1001700608_N11	GCTCATGA-TCTCCGCTAG	10017006	NextSeq	N349	2017/01/27	huh7	0.000	dengue	73		1	24
Barcode_714-522EX3	1001700608_N12	GCTCATGA-ATGCGACTAG	10017006	NextSeq	N349	2017/01/27	huh7	0.000	dengue	32		1	24
Barcode_715-502EX3	1001700608_N13	ATCTCAGG-CTCTATCTAG	10017006	NextSeq	N349	2017/01/27	huh7	0.000	dengue	2580		1	24
Barcode_715-513EX3	1001700608_N14	ATCTCAGG-GACTAGCTAG	10017006	NextSeq	N349	2017/01/27	huh7	0.000	dengue	156		1	24
Barcode_715-503EX3	1001700608_N16	ATCTCAGG-TCCTCTCTAG	10017006	NextSeq	N349	2017/01/27	huh7	0.000	dengue	260		1	24
Barcode_715-515EX3	1001700608_N18	ATCTCAGG-CTAGCTCTAG	10017006	NextSeq	N349	2017/01/27	huh7	0.000	dengue	439		1	24
Barcode_715-505EX3	1001700608_N19	ATCTCAGG-AAGGAGCTAG	10017006	NextSeq	N349	2017/01/27	huh7	0.000	dengue	1619		1	24
Barcode_715-516EX3	1001700608_O2	ATCTCAGG-TAGAGTCTAG	10017006	NextSeq	N349	2017/01/27	huh7	0.000	dengue	828		1	24
Barcode_715-506EX3	1001700608_O4	ATCTCAGG-TGCATACTAG	10017006	NextSeq	N349	2017/01/27	huh7	0.000	dengue	56		1	24
Barcode_715-517EX3	1001700608_O8	ATCTCAGG-GTAAGACTAG	10017006	NextSeq	N349	2017/01/27	huh7	0.103	dengue	1616		1	24
Barcode_715-507EX3	1001700608_O10	ATCTCAGG-GGAGTACTAG	10017006	NextSeq	N349	2017/01/27	huh7	0.106	dengue	1604		1	24
Barcode_715-518EX3	1001700608_O12	ATCTCAGG-ATTAAGCTAG	10017006	NextSeq	N349	2017/01/27	huh7	0.000	dengue	422		1	24
Barcode_715-508EX3	1001700608_O15	ATCTCAGG-AAGCCTCTAG	10017006	NextSeq	N349	2017/01/27	huh7	0.000	dengue	334		1	24
Barcode_715-520EX3	1001700608_O17	ATCTCAGG-GGCTATCTAG	10017006	NextSeq	N349	2017/01/27	huh7	0.000	dengue	460		1	24
Barcode_715-510EX3	1001700608_O19	ATCTCAGG-TCTAATCTAG	10017006	NextSeq	N349	2017/01/27	huh7	0.089	dengue	5744		1	24
Barcode_715-521EX3	1001700608_O20	ATCTCAGG-GCCTTACTAG	10017006	NextSeq	N349	2017/01/27	huh7	0.000	dengue	808		1	24
Barcode_715-511EX3	1001700608_O22	ATCTCAGG-TCTCCGCTAG	10017006	NextSeq	N349	2017/01/27	huh7	0.000	dengue	678		1	24
Barcode_715-522EX3	1001700608_P4	ATCTCAGG-ATGCGACTAG	10017006	NextSeq	N349	2017/01/27	huh7	0.000	dengue	44		1	24
Barcode_716-502EX3	1001700608_P5	ACTCGCTA-CTCTATCTAG	10017006	NextSeq	N349	2017/01/27	huh7	0.000	dengue	16		1	24
Barcode_716-513EX3	1001700608_P6	ACTCGCTA-GACTAGCTAG	10017006	NextSeq	N349	2017/01/27	huh7	0.000	dengue	0		1	24
Barcode_716-503EX3	1001700608_P7	ACTCGCTA-TCCTCTCTAG	10017006	NextSeq	N349	2017/01/27	huh7	0.000	dengue	1792		1	24
Barcode_716-515EX3	1001700608_P8	ACTCGCTA-CTAGCTCTAG	10017006	NextSeq	N349	2017/01/27	huh7	0.069	dengue	562		1	24
Barcode_716-505EX3	1001700608_P11	ACTCGCTA-AAGGAGCTAG	10017006	NextSeq	N349	2017/01/27	huh7	0.003	dengue	1863		1	24
Barcode_716-516EX3	1001700608_P14	ACTCGCTA-TAGAGTCTAG	10017006	NextSeq	N349	2017/01/27	huh7	0.000	dengue	21		1	24
Barcode_716-506EX3	1001700608_P15	ACTCGCTA-TGCATACTAG	10017006	NextSeq	N349	2017/01/27	huh7	0.000	dengue	64		1	24
Barcode_716-517EX3	1001700608_P17	ACTCGCTA-GTAAGACTAG	10017006	NextSeq	N349	2017/01/27	huh7	0.000	dengue	13		1	24
Barcode_716-507EX3	1001700608_P19	ACTCGCTA-GGAGTACTAG	10017006	NextSeq	N349	2017/01/27	huh7	0.000	dengue	0		1	24
Barcode_716-518EX3	1001700608_P21	ACTCGCTA-ATTAAGCTAG	10017006	NextSeq	N349	2017/01/27	huh7	0.000	dengue	3		1	24
Barcode_716-508EX3	1001700609_A1	ACTCGCTA-AAGCCTCTAG	10017006	NextSeq	N349	2017/01/27	huh7	0.019	dengue	2351		10	24
Barcode_716-520EX3	1001700609_A2	ACTCGCTA-GGCTATCTAG	10017006	NextSeq	N349	2017/01/27	huh7	0.003	dengue	558		10	24
Barcode_716-510EX3	1001700609_A3	ACTCGCTA-TCTAATCTAG	10017006	NextSeq	N349	2017/01/27	huh7	0.000	dengue	990		10	24
Barcode_716-521EX3	1001700609_A4	ACTCGCTA-GCCTTACTAG	10017006	NextSeq	N349	2017/01/27	huh7	0.000	dengue	1094		10	24
Barcode_716-511EX3	1001700609_A6	ACTCGCTA-TCTCCGCTAG	10017006	NextSeq	N349	2017/01/27	huh7	0.000	dengue	606		10	24
Barcode_716-522EX3	1001700609_A7	ACTCGCTA-ATGCGACTAG	10017006	NextSeq	N349	2017/01/27	huh7	0.000	dengue	677		10	24
Barcode_718-502EX3	1001700609_A9	GGAGCTAC-CTCTATCTAG	10017006	NextSeq	N349	2017/01/27	huh7	0.000	dengue	1572		10	24
Barcode_718-513EX3	1001700609_A11	GGAGCTAC-GACTAGCTAG	10017006	NextSeq	N349	2017/01/27	huh7	0.150	dengue	9402		10	24
Barcode_718-503EX3	1001700609_A14	GGAGCTAC-TCCTCTCTAG	10017006	NextSeq	N349	2017/01/27	huh7	0.000	dengue	4454		10	24
Barcode_718-515EX3	1001700609_A16	GGAGCTAC-CTAGCTCTAG	10017006	NextSeq	N349	2017/01/27	huh7	0.289	dengue	5004		10	24
Barcode_718-505EX3	1001700609_A17	GGAGCTAC-AAGGAGCTAG	10017006	NextSeq	N349	2017/01/27	huh7	0.666	dengue	1362		10	24
Barcode_718-516EX3	1001700609_A21	GGAGCTAC-TAGAGTCTAG	10017006	NextSeq	N349	2017/01/27	huh7	0.000	dengue	1064		10	24
Barcode_718-506EX3	1001700609_A22	GGAGCTAC-TGCATACTAG	10017006	NextSeq	N349	2017/01/27	huh7	0.175	dengue	6000		10	24
Barcode_718-517EX3	1001700609_B6	GGAGCTAC-GTAAGACTAG	10017006	NextSeq	N349	2017/01/27	huh7	0.730	dengue	3579		10	24
Barcode_718-507EX3	1001700609_B12	GGAGCTAC-GGAGTACTAG	10017006	NextSeq	N349	2017/01/27	huh7	0.000	dengue	8971		10	24
Barcode_718-518EX3	1001700609_B15	GGAGCTAC-ATTAAGCTAG	10017006	NextSeq	N349	2017/01/27	huh7	0.000	dengue	3499		10	24
Barcode_718-508EX3	1001700609_B22	GGAGCTAC-AAGCCTCTAG	10017006	NextSeq	N349	2017/01/27	huh7	0.000	dengue	827		10	24
Barcode_718-520EX3	1001700609_C3	GGAGCTAC-GGCTATCTAG	10017006	NextSeq	N349	2017/01/27	huh7	0.000	dengue	1471		10	24
Barcode_718-510EX3	1001700609_C4	GGAGCTAC-TCTAATCTAG	10017006	NextSeq	N349	2017/01/27	huh7	0.000	dengue	708		10	24
Barcode_718-521EX3	1001700609_C7	GGAGCTAC-GCCTTACTAG	10017006	NextSeq	N349	2017/01/27	huh7	0.000	dengue	4486		10	24
Barcode_718-511EX3	1001700609_C9	GGAGCTAC-TCTCCGCTAG	10017006	NextSeq	N349	2017/01/27	huh7	0.001	dengue	1129		10	24
Barcode_718-522EX3	1001700609_C13	GGAGCTAC-ATGCGACTAG	10017006	NextSeq	N349	2017/01/27	huh7	1.357	dengue	1581		10	24
Barcode_719-502EX3	1001700609_C16	GCGTAGTA-CTCTATCTAG	10017006	NextSeq	N349	2017/01/27	huh7	0.000	dengue	3923		10	24
Barcode_719-513EX3	1001700609_C20	GCGTAGTA-GACTAGCTAG	10017006	NextSeq	N349	2017/01/27	huh7	0.000	dengue	329		10	24
Barcode_719-503EX3	1001700609_C21	GCGTAGTA-TCCTCTCTAG	10017006	NextSeq	N349	2017/01/27	huh7	0.000	dengue	2391		10	24
Barcode_719-515EX3	1001700609_C22	GCGTAGTA-CTAGCTCTAG	10017006	NextSeq	N349	2017/01/27	huh7	0.000	dengue	557		10	24
Barcode_719-505EX3	1001700609_D2	GCGTAGTA-AAGGAGCTAG	10017006	NextSeq	N349	2017/01/27	huh7	0.000	dengue	1253		10	24
Barcode_719-516EX3	1001700609_D8	GCGTAGTA-TAGAGTCTAG	10017006	NextSeq	N349	2017/01/27	huh7	0.000	dengue	1862		10	24
Barcode_719-506EX3	1001700609_D14	GCGTAGTA-TGCATACTAG	10017006	NextSeq	N349	2017/01/27	huh7	0.000	dengue	778		10	24
Barcode_719-517EX3	1001700609_D18	GCGTAGTA-GTAAGACTAG	10017006	NextSeq	N349	2017/01/27	huh7	0.000	dengue	270		10	24
Barcode_719-507EX3	1001700609_D20	GCGTAGTA-GGAGTACTAG	10017006	NextSeq	N349	2017/01/27	huh7	0.000	dengue	5777		10	24
Barcode_719-518EX3	1001700609_D21	GCGTAGTA-ATTAAGCTAG	10017006	NextSeq	N349	2017/01/27	huh7	0.114	dengue	1503		10	24
Barcode_719-508EX3	1001700609_E1	GCGTAGTA-AAGCCTCTAG	10017006	NextSeq	N349	2017/01/27	huh7	0.449	dengue	6421		10	24
Barcode_719-520EX3	1001700609_E7	GCGTAGTA-GGCTATCTAG	10017006	NextSeq	N349	2017/01/27	huh7	0.000	dengue	776		10	24
Barcode_719-510EX3	1001700609_E9	GCGTAGTA-TCTAATCTAG	10017006	NextSeq	N349	2017/01/27	huh7	0.117	dengue	1217		10	24
Barcode_719-521EX3	1001700609_E11	GCGTAGTA-GCCTTACTAG	10017006	NextSeq	N349	2017/01/27	huh7	0.141	dengue	3216		10	24
Barcode_719-511EX3	1001700609_E12	GCGTAGTA-TCTCCGCTAG	10017006	NextSeq	N349	2017/01/27	huh7	0.000	dengue	6129		10	24
Barcode_719-522EX3	1001700609_E15	GCGTAGTA-ATGCGACTAG	10017006	NextSeq	N349	2017/01/27	huh7	2.025	dengue	1462		10	24
Barcode_720-502EX3	1001700609_E17	CGGAGCCT-CTCTATCTAG	10017006	NextSeq	N349	2017/01/27	huh7	0.000	dengue	278		10	24
Barcode_720-513EX3	1001700609_E19	CGGAGCCT-GACTAGCTAG	10017006	NextSeq	N349	2017/01/27	huh7	0.000	dengue	584		10	24
Barcode_720-503EX3	1001700609_E21	CGGAGCCT-TCCTCTCTAG	10017006	NextSeq	N349	2017/01/27	huh7	0.000	dengue	3518		10	24
Barcode_720-515EX3	1001700609_F6	CGGAGCCT-CTAGCTCTAG	10017006	NextSeq	N349	2017/01/27	huh7	0.000	dengue	2700		10	24
Barcode_720-505EX3	1001700609_F8	CGGAGCCT-AAGGAGCTAG	10017006	NextSeq	N349	2017/01/27	huh7	0.000	dengue	1774		10	24
Barcode_720-516EX3	1001700609_F11	CGGAGCCT-TAGAGTCTAG	10017006	NextSeq	N349	2017/01/27	huh7	0.100	dengue	6820		10	24
Barcode_720-506EX3	1001700609_F13	CGGAGCCT-TGCATACTAG	10017006	NextSeq	N349	2017/01/27	huh7	0.000	dengue	998		10	24
Barcode_720-517EX3	1001700609_F14	CGGAGCCT-GTAAGACTAG	10017006	NextSeq	N349	2017/01/27	huh7	0.000	dengue	752		10	24
Barcode_720-507EX3	1001700609_F16	CGGAGCCT-GGAGTACTAG	10017006	NextSeq	N349	2017/01/27	huh7	2.125	dengue	2505		10	24
Barcode_720-518EX3	1001700609_F18	CGGAGCCT-ATTAAGCTAG	10017006	NextSeq	N349	2017/01/27	huh7	0.000	dengue	4		10	24
Barcode_720-508EX3	1001700609_F22	CGGAGCCT-AAGCCTCTAG	10017006	NextSeq	N349	2017/01/27	huh7	1.381	dengue	1906		10	24
Barcode_720-520EX3	1001700609_G2	CGGAGCCT-GGCTATCTAG	10017006	NextSeq	N349	2017/01/27	huh7	0.172	dengue	1672		10	24
Barcode_720-510EX3	1001700609_G7	CGGAGCCT-TCTAATCTAG	10017006	NextSeq	N349	2017/01/27	huh7	0.000	dengue	1260		10	24
Barcode_720-521EX3	1001700609_G10	CGGAGCCT-GCCTTACTAG	10017006	NextSeq	N349	2017/01/27	huh7	0.000	dengue	976		10	24
Barcode_720-511EX3	1001700609_G15	CGGAGCCT-TCTCCGCTAG	10017006	NextSeq	N349	2017/01/27	huh7	1.797	dengue	5911		10	24
Barcode_720-522EX3	1001700609_G16	CGGAGCCT-ATGCGACTAG	10017006	NextSeq	N349	2017/01/27	huh7	0.000	dengue	126		10	24
Barcode_721-502EX3	1001700609_G18	TACGCTGC-CTCTATCTAG	10017006	NextSeq	N349	2017/01/27	huh7	0.005	dengue	2136		10	24
Barcode_721-513EX3	1001700609_G19	TACGCTGC-GACTAGCTAG	10017006	NextSeq	N349	2017/01/27	huh7	0.109	dengue	3898		10	24
Barcode_721-503EX3	1001700609_G21	TACGCTGC-TCCTCTCTAG	10017006	NextSeq	N349	2017/01/27	huh7	1.249	dengue	2483		10	24
Barcode_721-515EX3	1001700609_H3	TACGCTGC-CTAGCTCTAG	10017006	NextSeq	N349	2017/01/27	huh7	0.000	dengue	2483		10	24
Barcode_721-505EX3	1001700609_H5	TACGCTGC-AAGGAGCTAG	10017006	NextSeq	N349	2017/01/27	huh7	0.000	dengue	6859		10	24
Barcode_721-516EX3	1001700609_H8	TACGCTGC-TAGAGTCTAG	10017006	NextSeq	N349	2017/01/27	huh7	0.778	dengue	7029		10	24
Barcode_721-506EX3	1001700609_H11	TACGCTGC-TGCATACTAG	10017006	NextSeq	N349	2017/01/27	huh7	0.399	dengue	9314		10	24
Barcode_721-517EX3	1001700609_H13	TACGCTGC-GTAAGACTAG	10017006	NextSeq	N349	2017/01/27	huh7	0.227	dengue	1837		10	24
Barcode_721-507EX3	1001700609_H18	TACGCTGC-GGAGTACTAG	10017006	NextSeq	N349	2017/01/27	huh7	0.000	dengue	4870		10	24
Barcode_721-518EX3	1001700609_H20	TACGCTGC-ATTAAGCTAG	10017006	NextSeq	N349	2017/01/27	huh7	3.712	dengue	15973		10	24
Barcode_721-508EX3	1001700609_H22	TACGCTGC-AAGCCTCTAG	10017006	NextSeq	N349	2017/01/27	huh7	0.936	dengue	650		10	24
Barcode_721-520EX3	1001700609_I1	TACGCTGC-GGCTATCTAG	10017006	NextSeq	N349	2017/01/27	huh7	0.000	dengue	3525		10	24
Barcode_721-510EX3	1001700609_I4	TACGCTGC-TCTAATCTAG	10017006	NextSeq	N349	2017/01/27	huh7	0.000	dengue	8949		10	24
Barcode_721-521EX3	1001700609_I7	TACGCTGC-GCCTTACTAG	10017006	NextSeq	N349	2017/01/27	huh7	0.000	dengue	7672		10	24
Barcode_721-511EX3	1001700609_I10	TACGCTGC-TCTCCGCTAG	10017006	NextSeq	N349	2017/01/27	huh7	0.000	dengue	5402		10	24
Barcode_721-522EX3	1001700609_I13	TACGCTGC-ATGCGACTAG	10017006	NextSeq	N349	2017/01/27	huh7	0.000	dengue	1422		10	24
Barcode_722-502EX3	1001700609_I15	ATGCGCAG-CTCTATCTAG	10017006	NextSeq	N349	2017/01/27	huh7	0.000	dengue	1065		10	24
Barcode_722-513EX3	1001700609_I17	ATGCGCAG-GACTAGCTAG	10017006	NextSeq	N349	2017/01/27	huh7	0.000	dengue	5645		10	24
Barcode_722-503EX3	1001700609_I19	ATGCGCAG-TCCTCTCTAG	10017006	NextSeq	N349	2017/01/27	huh7	0.000	dengue	16875		10	24
Barcode_722-515EX3	1001700609_I21	ATGCGCAG-CTAGCTCTAG	10017006	NextSeq	N349	2017/01/27	huh7	0.000	dengue	1642		10	24
Barcode_722-505EX3	1001700609_J2	ATGCGCAG-AAGGAGCTAG	10017006	NextSeq	N349	2017/01/27	huh7	0.000	dengue	4323		10	24
Barcode_722-516EX3	1001700609_J6	ATGCGCAG-TAGAGTCTAG	10017006	NextSeq	N349	2017/01/27	huh7	3.758	dengue	2065		10	24
Barcode_722-506EX3	1001700609_J8	ATGCGCAG-TGCATACTAG	10017006	NextSeq	N349	2017/01/27	huh7	0.000	dengue	8954		10	24
Barcode_722-517EX3	1001700609_J11	ATGCGCAG-GTAAGACTAG	10017006	NextSeq	N349	2017/01/27	huh7	0.000	dengue	272		10	24
Barcode_722-507EX3	1001700609_J12	ATGCGCAG-GGAGTACTAG	10017006	NextSeq	N349	2017/01/27	huh7	0.000	dengue	17732		10	24
Barcode_722-518EX3	1001700609_J14	ATGCGCAG-ATTAAGCTAG	10017006	NextSeq	N349	2017/01/27	huh7	0.000	dengue	4910		10	24
Barcode_722-508EX3	1001700609_J16	ATGCGCAG-AAGCCTCTAG	10017006	NextSeq	N349	2017/01/27	huh7	0.080	dengue	4065		10	24
Barcode_722-520EX3	1001700609_J19	ATGCGCAG-GGCTATCTAG	10017006	NextSeq	N349	2017/01/27	huh7	0.000	dengue	1078		10	24
Barcode_722-510EX3	1001700609_J21	ATGCGCAG-TCTAATCTAG	10017006	NextSeq	N349	2017/01/27	huh7	0.262	dengue	1857		10	24
Barcode_722-521EX3	1001700609_J22	ATGCGCAG-GCCTTACTAG	10017006	NextSeq	N349	2017/01/27	huh7	0.000	dengue	3985		10	24
Barcode_722-511EX3	1001700609_K3	ATGCGCAG-TCTCCGCTAG	10017006	NextSeq	N349	2017/01/27	huh7	0.652	dengue	6604		10	24
Barcode_722-522EX3	1001700609_K4	ATGCGCAG-ATGCGACTAG	10017006	NextSeq	N349	2017/01/27	huh7	0.621	dengue	4248		10	24
Barcode_723-502EX3	1001700609_K7	TAGCGCTC-CTCTATCTAG	10017006	NextSeq	N349	2017/01/27	huh7	0.000	dengue	291		10	24
Barcode_723-513EX3	1001700609_K9	TAGCGCTC-GACTAGCTAG	10017006	NextSeq	N349	2017/01/27	huh7	0.000	dengue	452		10	24
Barcode_723-503EX3	1001700609_K11	TAGCGCTC-TCCTCTCTAG	10017006	NextSeq	N349	2017/01/27	huh7	1.968	dengue	2059		10	24
Barcode_723-515EX3	1001700609_K12	TAGCGCTC-CTAGCTCTAG	10017006	NextSeq	N349	2017/01/27	huh7	0.346	dengue	9902		10	24
Barcode_723-505EX3	1001700609_K18	TAGCGCTC-AAGGAGCTAG	10017006	NextSeq	N349	2017/01/27	huh7	0.000	dengue	2330		10	24
Barcode_723-516EX3	1001700609_K20	TAGCGCTC-TAGAGTCTAG	10017006	NextSeq	N349	2017/01/27	huh7	0.000	dengue	2855		10	24
Barcode_723-506EX3	1001700609_K22	TAGCGCTC-TGCATACTAG	10017006	NextSeq	N349	2017/01/27	huh7	0.000	dengue	5158		10	24
Barcode_723-517EX3	1001700609_L1	TAGCGCTC-GTAAGACTAG	10017006	NextSeq	N349	2017/01/27	huh7	0.000	dengue	3397		10	24
Barcode_723-507EX3	1001700609_L2	TAGCGCTC-GGAGTACTAG	10017006	NextSeq	N349	2017/01/27	huh7	1.573	dengue	1978		10	24
Barcode_723-518EX3	1001700609_L5	TAGCGCTC-ATTAAGCTAG	10017006	NextSeq	N349	2017/01/27	huh7	0.000	dengue	3481		10	24
Barcode_723-508EX3	1001700609_L10	TAGCGCTC-AAGCCTCTAG	10017006	NextSeq	N349	2017/01/27	huh7	0.000	dengue	2473		10	24
Barcode_723-520EX3	1001700609_L13	TAGCGCTC-GGCTATCTAG	10017006	NextSeq	N349	2017/01/27	huh7	0.000	dengue	143		10	24
Barcode_723-510EX3	1001700609_L19	TAGCGCTC-TCTAATCTAG	10017006	NextSeq	N349	2017/01/27	huh7	0.000	dengue	5824		10	24
Barcode_723-521EX3	1001700609_L20	TAGCGCTC-GCCTTACTAG	10017006	NextSeq	N349	2017/01/27	huh7	1.095	dengue	5021		10	24
Barcode_723-511EX3	1001700609_L21	TAGCGCTC-TCTCCGCTAG	10017006	NextSeq	N349	2017/01/27	huh7	0.000	dengue	2070		10	24
Barcode_723-522EX3	1001700609_M2	TAGCGCTC-ATGCGACTAG	10017006	NextSeq	N349	2017/01/27	huh7	0.000	dengue	816		10	24
Barcode_724-502EX3	1001700609_M3	ACTGAGCG-CTCTATCTAG	10017006	NextSeq	N349	2017/01/27	huh7	0.024	dengue	4938		10	24
Barcode_724-513EX3	1001700609_M6	ACTGAGCG-GACTAGCTAG	10017006	NextSeq	N349	2017/01/27	huh7	0.831	dengue	6521		10	24
Barcode_724-503EX3	1001700609_M8	ACTGAGCG-TCCTCTCTAG	10017006	NextSeq	N349	2017/01/27	huh7	0.959	dengue	5947		10	24
Barcode_724-515EX3	1001700609_M12	ACTGAGCG-CTAGCTCTAG	10017006	NextSeq	N349	2017/01/27	huh7	0.000	dengue	539		10	24
Barcode_724-505EX3	1001700609_M14	ACTGAGCG-AAGGAGCTAG	10017006	NextSeq	N349	2017/01/27	huh7	0.000	dengue	15498		10	24
Barcode_724-516EX3	1001700609_M17	ACTGAGCG-TAGAGTCTAG	10017006	NextSeq	N349	2017/01/27	huh7	0.000	dengue	1631		10	24
Barcode_724-506EX3	1001700609_M18	ACTGAGCG-TGCATACTAG	10017006	NextSeq	N349	2017/01/27	huh7	0.690	dengue	7403		10	24
Barcode_724-517EX3	1001700609_M22	ACTGAGCG-GTAAGACTAG	10017006	NextSeq	N349	2017/01/27	huh7	0.000	dengue	3455		10	24
Barcode_724-507EX3	1001700609_N2	ACTGAGCG-GGAGTACTAG	10017006	NextSeq	N349	2017/01/27	huh7	0.000	dengue	751		10	24
Barcode_724-518EX3	1001700609_N4	ACTGAGCG-ATTAAGCTAG	10017006	NextSeq	N349	2017/01/27	huh7	2.555	dengue	15821		10	24
Barcode_724-508EX3	1001700609_N5	ACTGAGCG-AAGCCTCTAG	10017006	NextSeq	N349	2017/01/27	huh7	0.000	dengue	3317		10	24
Barcode_724-520EX3	1001700609_N7	ACTGAGCG-GGCTATCTAG	10017006	NextSeq	N349	2017/01/27	huh7	0.000	dengue	2101		10	24
Barcode_724-510EX3	1001700609_N9	ACTGAGCG-TCTAATCTAG	10017006	NextSeq	N349	2017/01/27	huh7	0.002	dengue	892		10	24
Barcode_724-521EX3	1001700609_N11	ACTGAGCG-GCCTTACTAG	10017006	NextSeq	N349	2017/01/27	huh7	0.000	dengue	5706		10	24
Barcode_724-511EX3	1001700609_N12	ACTGAGCG-TCTCCGCTAG	10017006	NextSeq	N349	2017/01/27	huh7	0.000	dengue	10164		10	24
Barcode_724-522EX3	1001700609_N13	ACTGAGCG-ATGCGACTAG	10017006	NextSeq	N349	2017/01/27	huh7	0.000	dengue	862		10	24
Barcode_726-502EX3	1001700609_N14	CCTAAGAC-CTCTATCTAG	10017006	NextSeq	N349	2017/01/27	huh7	0.000	dengue	4448		10	24
Barcode_726-513EX3	1001700609_N15	CCTAAGAC-GACTAGCTAG	10017006	NextSeq	N349	2017/01/27	huh7	0.364	dengue	6703		10	24
Barcode_726-503EX3	1001700609_N16	CCTAAGAC-TCCTCTCTAG	10017006	NextSeq	N349	2017/01/27	huh7	0.597	dengue	13997		10	24
Barcode_726-515EX3	1001700609_N17	CCTAAGAC-CTAGCTCTAG	10017006	NextSeq	N349	2017/01/27	huh7	0.142	dengue	7495		10	24
Barcode_726-505EX3	1001700609_N18	CCTAAGAC-AAGGAGCTAG	10017006	NextSeq	N349	2017/01/27	huh7	0.002	dengue	4353		10	24
Barcode_726-516EX3	1001700609_N19	CCTAAGAC-TAGAGTCTAG	10017006	NextSeq	N349	2017/01/27	huh7	0.261	dengue	1588		10	24
Barcode_726-506EX3	1001700609_N21	CCTAAGAC-TGCATACTAG	10017006	NextSeq	N349	2017/01/27	huh7	0.000	dengue	3182		10	24
Barcode_726-517EX3	1001700609_O1	CCTAAGAC-GTAAGACTAG	10017006	NextSeq	N349	2017/01/27	huh7	0.000	dengue	1		10	24
Barcode_726-507EX3	1001700609_O3	CCTAAGAC-GGAGTACTAG	10017006	NextSeq	N349	2017/01/27	huh7	0.000	dengue	2251		10	24
Barcode_726-518EX3	1001700609_O6	CCTAAGAC-ATTAAGCTAG	10017006	NextSeq	N349	2017/01/27	huh7	0.000	dengue	963		10	24
Barcode_726-508EX3	1001700609_O10	CCTAAGAC-AAGCCTCTAG	10017006	NextSeq	N349	2017/01/27	huh7	0.496	dengue	1464		10	24
Barcode_726-520EX3	1001700609_O12	CCTAAGAC-GGCTATCTAG	10017006	NextSeq	N349	2017/01/27	huh7	0.000	dengue	22893		10	24
Barcode_726-510EX3	1001700609_O14	CCTAAGAC-TCTAATCTAG	10017006	NextSeq	N349	2017/01/27	huh7	0.000	dengue	525		10	24
Barcode_726-521EX3	1001700609_O17	CCTAAGAC-GCCTTACTAG	10017006	NextSeq	N349	2017/01/27	huh7	0.000	dengue	2329		10	24
Barcode_726-511EX3	1001700609_O19	CCTAAGAC-TCTCCGCTAG	10017006	NextSeq	N349	2017/01/27	huh7	0.606	dengue	3259		10	24
Barcode_726-522EX3	1001700609_O20	CCTAAGAC-ATGCGACTAG	10017006	NextSeq	N349	2017/01/27	huh7	0.000	dengue	96		10	24
Barcode_727-502EX3	1001700609_O22	CGATCAGT-CTCTATCTAG	10017006	NextSeq	N349	2017/01/27	huh7	0.270	dengue	1790		10	24
Barcode_727-513EX3	1001700609_P8	CGATCAGT-GACTAGCTAG	10017006	NextSeq	N349	2017/01/27	huh7	0.352	dengue	9044		10	24
Barcode_727-503EX3	1001700609_P11	CGATCAGT-TCCTCTCTAG	10017006	NextSeq	N349	2017/01/27	huh7	0.000	dengue	5198		10	24
Barcode_727-515EX3	1001700609_P13	CGATCAGT-CTAGCTCTAG	10017006	NextSeq	N349	2017/01/27	huh7	0.064	dengue	1734		10	24
Barcode_727-505EX3	1001700609_P15	CGATCAGT-AAGGAGCTAG	10017006	NextSeq	N349	2017/01/27	huh7	0.000	dengue	1183		10	24
Barcode_727-516EX3	1001700609_P18	CGATCAGT-TAGAGTCTAG	10017006	NextSeq	N349	2017/01/27	huh7	0.009	dengue	548		10	24
Barcode_727-506EX3	1001700609_P20	CGATCAGT-TGCATACTAG	10017006	NextSeq	N349	2017/01/27	huh7	0.001	dengue	3103		10	24
Barcode_727-517EX3	1001700609_P21	CGATCAGT-GTAAGACTAG	10017006	NextSeq	N349	2017/01/27	huh7	0.098	dengue	251		10	24
Barcode_701-502EX4	1001700610_A3	TAAGGCGA-CTCTATGATC	10017006	NextSeq	N349	2017/01/27	huh7		dengue	0		0	48
Barcode_701-513EX4	1001700610_A4	TAAGGCGA-GACTAGGATC	10017006	NextSeq	N349	2017/01/27	huh7		dengue	0		0	48
Barcode_701-503EX4	1001700610_A7	TAAGGCGA-TCCTCTGATC	10017006	NextSeq	N349	2017/01/27	huh7		dengue	0		0	48
Barcode_701-515EX4	1001700610_A11	TAAGGCGA-CTAGCTGATC	10017006	NextSeq	N349	2017/01/27	huh7		dengue	0		0	48
Barcode_701-505EX4	1001700610_A15	TAAGGCGA-AAGGAGGATC	10017006	NextSeq	N349	2017/01/27	huh7		dengue	0		0	48
Barcode_701-516EX4	1001700610_A17	TAAGGCGA-TAGAGTGATC	10017006	NextSeq	N349	2017/01/27	huh7		dengue	0		0	48
Barcode_701-506EX4	1001700610_B1	TAAGGCGA-TGCATAGATC	10017006	NextSeq	N349	2017/01/27	huh7		dengue	1		0	48
Barcode_701-517EX4	1001700610_B2	TAAGGCGA-GTAAGAGATC	10017006	NextSeq	N349	2017/01/27	huh7		dengue	0		0	48
Barcode_701-507EX4	1001700610_B5	TAAGGCGA-GGAGTAGATC	10017006	NextSeq	N349	2017/01/27	huh7		dengue	1		0	48
Barcode_701-518EX4	1001700610_B8	TAAGGCGA-ATTAAGGATC	10017006	NextSeq	N349	2017/01/27	huh7		dengue	0		0	48
Barcode_701-508EX4	1001700610_B12	TAAGGCGA-AAGCCTGATC	10017006	NextSeq	N349	2017/01/27	huh7		dengue	0		0	48
Barcode_701-520EX4	1001700610_B14	TAAGGCGA-GGCTATGATC	10017006	NextSeq	N349	2017/01/27	huh7		dengue	0		0	48
Barcode_701-510EX4	1001700610_B16	TAAGGCGA-TCTAATGATC	10017006	NextSeq	N349	2017/01/27	huh7		dengue	0		0	48
Barcode_701-521EX4	1001700610_B18	TAAGGCGA-GCCTTAGATC	10017006	NextSeq	N349	2017/01/27	huh7		dengue	0		0	48
Barcode_701-511EX4	1001700610_B20	TAAGGCGA-TCTCCGGATC	10017006	NextSeq	N349	2017/01/27	huh7		dengue	0		0	48
Barcode_701-522EX4	1001700610_B22	TAAGGCGA-ATGCGAGATC	10017006	NextSeq	N349	2017/01/27	huh7		dengue	0		0	48
Barcode_702-502EX4	1001700610_C10	CGTACTAG-CTCTATGATC	10017006	NextSeq	N349	2017/01/27	huh7		dengue	1		0	48
Barcode_702-513EX4	1001700610_C13	CGTACTAG-GACTAGGATC	10017006	NextSeq	N349	2017/01/27	huh7		dengue	0		0	48
Barcode_702-503EX4	1001700610_C15	CGTACTAG-TCCTCTGATC	10017006	NextSeq	N349	2017/01/27	huh7		dengue	0		0	48
Barcode_702-515EX4	1001700610_C19	CGTACTAG-CTAGCTGATC	10017006	NextSeq	N349	2017/01/27	huh7		dengue	0		0	48
Barcode_702-505EX4	1001700610_D3	CGTACTAG-AAGGAGGATC	10017006	NextSeq	N349	2017/01/27	huh7		dengue	0		0	48
Barcode_702-516EX4	1001700610_D7	CGTACTAG-TAGAGTGATC	10017006	NextSeq	N349	2017/01/27	huh7		dengue	1		0	48
Barcode_702-506EX4	1001700610_D9	CGTACTAG-TGCATAGATC	10017006	NextSeq	N349	2017/01/27	huh7		dengue	0		0	48
Barcode_702-517EX4	1001700610_D11	CGTACTAG-GTAAGAGATC	10017006	NextSeq	N349	2017/01/27	huh7		dengue	0		0	48
Barcode_702-507EX4	1001700610_D14	CGTACTAG-GGAGTAGATC	10017006	NextSeq	N349	2017/01/27	huh7		dengue	0		0	48
Barcode_702-518EX4	1001700610_D17	CGTACTAG-ATTAAGGATC	10017006	NextSeq	N349	2017/01/27	huh7		dengue	1		0	48
Barcode_702-508EX4	1001700610_D21	CGTACTAG-AAGCCTGATC	10017006	NextSeq	N349	2017/01/27	huh7		dengue	0		0	48
Barcode_702-520EX4	1001700610_E5	CGTACTAG-GGCTATGATC	10017006	NextSeq	N349	2017/01/27	huh7		dengue	0		0	48
Barcode_702-510EX4	1001700610_E15	CGTACTAG-TCTAATGATC	10017006	NextSeq	N349	2017/01/27	huh7		dengue	0		0	48
Barcode_702-521EX4	1001700610_E19	CGTACTAG-GCCTTAGATC	10017006	NextSeq	N349	2017/01/27	huh7		dengue	0		0	48
Barcode_702-511EX4	1001700610_E22	CGTACTAG-TCTCCGGATC	10017006	NextSeq	N349	2017/01/27	huh7		dengue	0		0	48
Barcode_702-522EX4	1001700610_F2	CGTACTAG-ATGCGAGATC	10017006	NextSeq	N349	2017/01/27	huh7		dengue	0		0	48
Barcode_703-502EX4	1001700610_F8	AGGCAGAA-CTCTATGATC	10017006	NextSeq	N349	2017/01/27	huh7		dengue	1		0	48
Barcode_703-513EX4	1001700610_F11	AGGCAGAA-GACTAGGATC	10017006	NextSeq	N349	2017/01/27	huh7		dengue	0		0	48
Barcode_703-503EX4	1001700610_F12	AGGCAGAA-TCCTCTGATC	10017006	NextSeq	N349	2017/01/27	huh7		dengue	1		0	48
Barcode_703-515EX4	1001700610_F14	AGGCAGAA-CTAGCTGATC	10017006	NextSeq	N349	2017/01/27	huh7		dengue	0		0	48
Barcode_703-505EX4	1001700610_F16	AGGCAGAA-AAGGAGGATC	10017006	NextSeq	N349	2017/01/27	huh7		dengue	0		0	48
Barcode_703-516EX4	1001700610_G3	AGGCAGAA-TAGAGTGATC	10017006	NextSeq	N349	2017/01/27	huh7		dengue	0		0	48
Barcode_703-506EX4	1001700610_G4	AGGCAGAA-TGCATAGATC	10017006	NextSeq	N349	2017/01/27	huh7		dengue	0		0	48
Barcode_703-517EX4	1001700610_G6	AGGCAGAA-GTAAGAGATC	10017006	NextSeq	N349	2017/01/27	huh7		dengue	0		0	48
Barcode_703-507EX4	1001700610_G13	AGGCAGAA-GGAGTAGATC	10017006	NextSeq	N349	2017/01/27	huh7		dengue	0		0	48
Barcode_703-518EX4	1001700610_G18	AGGCAGAA-ATTAAGGATC	10017006	NextSeq	N349	2017/01/27	huh7		dengue	0		0	48
Barcode_703-508EX4	1001700610_G19	AGGCAGAA-AAGCCTGATC	10017006	NextSeq	N349	2017/01/27	huh7		dengue	1		0	48
Barcode_703-520EX4	1001700610_G21	AGGCAGAA-GGCTATGATC	10017006	NextSeq	N349	2017/01/27	huh7		dengue	0		0	48
Barcode_703-510EX4	1001700610_G22	AGGCAGAA-TCTAATGATC	10017006	NextSeq	N349	2017/01/27	huh7		dengue	0		0	48
Barcode_703-521EX4	1001700610_H4	AGGCAGAA-GCCTTAGATC	10017006	NextSeq	N349	2017/01/27	huh7		dengue	0		0	48
Barcode_703-511EX4	1001700610_H9	AGGCAGAA-TCTCCGGATC	10017006	NextSeq	N349	2017/01/27	huh7		dengue	1		0	48
Barcode_703-522EX4	1001700610_H11	AGGCAGAA-ATGCGAGATC	10017006	NextSeq	N349	2017/01/27	huh7		dengue	0		0	48
Barcode_704-502EX4	1001700610_H16	TCCTGAGC-CTCTATGATC	10017006	NextSeq	N349	2017/01/27	huh7		dengue	0		0	48
Barcode_704-513EX4	1001700610_I1	TCCTGAGC-GACTAGGATC	10017006	NextSeq	N349	2017/01/27	huh7		dengue	1		0	48
Barcode_704-503EX4	1001700610_I3	TCCTGAGC-TCCTCTGATC	10017006	NextSeq	N349	2017/01/27	huh7		dengue	4		0	48
Barcode_704-515EX4	1001700610_I8	TCCTGAGC-CTAGCTGATC	10017006	NextSeq	N349	2017/01/27	huh7		dengue	0		0	48
Barcode_704-505EX4	1001700610_I11	TCCTGAGC-AAGGAGGATC	10017006	NextSeq	N349	2017/01/27	huh7		dengue	0		0	48
Barcode_704-516EX4	1001700610_I13	TCCTGAGC-TAGAGTGATC	10017006	NextSeq	N349	2017/01/27	huh7		dengue	1		0	48
Barcode_704-506EX4	1001700610_I14	TCCTGAGC-TGCATAGATC	10017006	NextSeq	N349	2017/01/27	huh7		dengue	0		0	48
Barcode_704-517EX4	1001700610_I17	TCCTGAGC-GTAAGAGATC	10017006	NextSeq	N349	2017/01/27	huh7		dengue	0		0	48
Barcode_704-507EX4	1001700610_I21	TCCTGAGC-GGAGTAGATC	10017006	NextSeq	N349	2017/01/27	huh7		dengue	0		0	48
Barcode_704-518EX4	1001700610_J8	TCCTGAGC-ATTAAGGATC	10017006	NextSeq	N349	2017/01/27	huh7		dengue	1		0	48
Barcode_704-508EX4	1001700610_J10	TCCTGAGC-AAGCCTGATC	10017006	NextSeq	N349	2017/01/27	huh7		dengue	4		0	48
Barcode_704-520EX4	1001700610_J13	TCCTGAGC-GGCTATGATC	10017006	NextSeq	N349	2017/01/27	huh7		dengue	0		0	48
Barcode_704-510EX4	1001700610_J19	TCCTGAGC-TCTAATGATC	10017006	NextSeq	N349	2017/01/27	huh7		dengue	1		0	48
Barcode_704-521EX4	1001700610_J22	TCCTGAGC-GCCTTAGATC	10017006	NextSeq	N349	2017/01/27	huh7		dengue	0		0	48
Barcode_704-511EX4	1001700610_K2	TCCTGAGC-TCTCCGGATC	10017006	NextSeq	N349	2017/01/27	huh7		dengue	0		0	48
Barcode_704-522EX4	1001700610_K6	TCCTGAGC-ATGCGAGATC	10017006	NextSeq	N349	2017/01/27	huh7		dengue	0		0	48
Barcode_705-502EX4	1001700610_K11	GGACTCCT-CTCTATGATC	10017006	NextSeq	N349	2017/01/27	huh7		dengue	0		0	48
Barcode_705-513EX4	1001700610_K13	GGACTCCT-GACTAGGATC	10017006	NextSeq	N349	2017/01/27	huh7		dengue	3		0	48
Barcode_705-503EX4	1001700610_K15	GGACTCCT-TCCTCTGATC	10017006	NextSeq	N349	2017/01/27	huh7		dengue	0		0	48
Barcode_705-515EX4	1001700610_K18	GGACTCCT-CTAGCTGATC	10017006	NextSeq	N349	2017/01/27	huh7		dengue	1		0	48
Barcode_705-505EX4	1001700610_K20	GGACTCCT-AAGGAGGATC	10017006	NextSeq	N349	2017/01/27	huh7		dengue	0		0	48
Barcode_705-516EX4	1001700610_K21	GGACTCCT-TAGAGTGATC	10017006	NextSeq	N349	2017/01/27	huh7		dengue	0		0	48
Barcode_705-506EX4	1001700610_L5	GGACTCCT-TGCATAGATC	10017006	NextSeq	N349	2017/01/27	huh7		dengue	0		0	48
Barcode_705-517EX4	1001700610_L8	GGACTCCT-GTAAGAGATC	10017006	NextSeq	N349	2017/01/27	huh7		dengue	0		0	48
Barcode_705-507EX4	1001700610_L13	GGACTCCT-GGAGTAGATC	10017006	NextSeq	N349	2017/01/27	huh7		dengue	0		0	48
Barcode_705-518EX4	1001700610_L14	GGACTCCT-ATTAAGGATC	10017006	NextSeq	N349	2017/01/27	huh7		dengue	0		0	48
Barcode_705-508EX4	1001700610_L16	GGACTCCT-AAGCCTGATC	10017006	NextSeq	N349	2017/01/27	huh7		dengue	0		0	48
Barcode_705-520EX4	1001700610_L19	GGACTCCT-GGCTATGATC	10017006	NextSeq	N349	2017/01/27	huh7		dengue	0		0	48
Barcode_705-510EX4	1001700610_L22	GGACTCCT-TCTAATGATC	10017006	NextSeq	N349	2017/01/27	huh7		dengue	0		0	48
Barcode_705-521EX4	1001700610_M11	GGACTCCT-GCCTTAGATC	10017006	NextSeq	N349	2017/01/27	huh7		dengue	0		0	48
Barcode_705-511EX4	1001700610_M17	GGACTCCT-TCTCCGGATC	10017006	NextSeq	N349	2017/01/27	huh7		dengue	0		0	48
Barcode_705-522EX4	1001700610_M20	GGACTCCT-ATGCGAGATC	10017006	NextSeq	N349	2017/01/27	huh7		dengue	0		0	48
Barcode_706-502EX4	1001700610_M21	TAGGCATG-CTCTATGATC	10017006	NextSeq	N349	2017/01/27	huh7		dengue	5		0	48
Barcode_706-513EX4	1001700610_N8	TAGGCATG-GACTAGGATC	10017006	NextSeq	N349	2017/01/27	huh7		dengue	3		0	48
Barcode_706-503EX4	1001700610_N18	TAGGCATG-TCCTCTGATC	10017006	NextSeq	N349	2017/01/27	huh7		dengue	0		0	48
Barcode_706-515EX4	1001700610_N19	TAGGCATG-CTAGCTGATC	10017006	NextSeq	N349	2017/01/27	huh7		dengue	0		0	48
Barcode_706-505EX4	1001700610_N22	TAGGCATG-AAGGAGGATC	10017006	NextSeq	N349	2017/01/27	huh7		dengue	3		0	48
Barcode_706-516EX4	1001700610_O4	TAGGCATG-TAGAGTGATC	10017006	NextSeq	N349	2017/01/27	huh7		dengue	4		0	48
Barcode_706-506EX4	1001700610_O6	TAGGCATG-TGCATAGATC	10017006	NextSeq	N349	2017/01/27	huh7		dengue	0		0	48
Barcode_706-517EX4	1001700610_O10	TAGGCATG-GTAAGAGATC	10017006	NextSeq	N349	2017/01/27	huh7		dengue	0		0	48
Barcode_706-507EX4	1001700610_O16	TAGGCATG-GGAGTAGATC	10017006	NextSeq	N349	2017/01/27	huh7		dengue	1		0	48
Barcode_706-518EX4	1001700610_O20	TAGGCATG-ATTAAGGATC	10017006	NextSeq	N349	2017/01/27	huh7		dengue	2		0	48
Barcode_706-508EX4	1001700610_P8	TAGGCATG-AAGCCTGATC	10017006	NextSeq	N349	2017/01/27	huh7		dengue	1		0	48
Barcode_706-520EX4	1001700610_P11	TAGGCATG-GGCTATGATC	10017006	NextSeq	N349	2017/01/27	huh7		dengue	0		0	48
Barcode_706-510EX4	1001700610_P13	TAGGCATG-TCTAATGATC	10017006	NextSeq	N349	2017/01/27	huh7		dengue	0		0	48
Barcode_706-521EX4	1001700610_P15	TAGGCATG-GCCTTAGATC	10017006	NextSeq	N349	2017/01/27	huh7		dengue	0		0	48
Barcode_706-511EX4	1001700610_P18	TAGGCATG-TCTCCGGATC	10017006	NextSeq	N349	2017/01/27	huh7		dengue	3		0	48
Barcode_706-522EX4	1001700611_A3	TAGGCATG-ATGCGAGATC	10017006	NextSeq	N349	2017/01/27	huh7	0.000	dengue	9129		1	48
Barcode_707-502EX4	1001700611_A4	CTCTCTAC-CTCTATGATC	10017006	NextSeq	N349	2017/01/27	huh7	0.474	dengue	21502		1	48
Barcode_707-513EX4	1001700611_A7	CTCTCTAC-GACTAGGATC	10017006	NextSeq	N349	2017/01/27	huh7	0.511	dengue	9959		1	48
Barcode_707-503EX4	1001700611_A10	CTCTCTAC-TCCTCTGATC	10017006	NextSeq	N349	2017/01/27	huh7	0.000	dengue	10846		1	48
Barcode_707-515EX4	1001700611_A14	CTCTCTAC-CTAGCTGATC	10017006	NextSeq	N349	2017/01/27	huh7	0.965	dengue	16414		1	48
Barcode_707-505EX4	1001700611_A18	CTCTCTAC-AAGGAGGATC	10017006	NextSeq	N349	2017/01/27	huh7	0.000	dengue	181		1	48
Barcode_707-516EX4	1001700611_B6	CTCTCTAC-TAGAGTGATC	10017006	NextSeq	N349	2017/01/27	huh7	1.134	dengue	688		1	48
Barcode_707-506EX4	1001700611_B9	CTCTCTAC-TGCATAGATC	10017006	NextSeq	N349	2017/01/27	huh7	0.479	dengue	1238		1	48
Barcode_707-517EX4	1001700611_B10	CTCTCTAC-GTAAGAGATC	10017006	NextSeq	N349	2017/01/27	huh7	0.000	dengue	344		1	48
Barcode_707-507EX4	1001700611_B11	CTCTCTAC-GGAGTAGATC	10017006	NextSeq	N349	2017/01/27	huh7	0.000	dengue	1029		1	48
Barcode_707-518EX4	1001700611_B15	CTCTCTAC-ATTAAGGATC	10017006	NextSeq	N349	2017/01/27	huh7	0.000	dengue	6823		1	48
Barcode_707-508EX4	1001700611_B20	CTCTCTAC-AAGCCTGATC	10017006	NextSeq	N349	2017/01/27	huh7	0.210	dengue	32574		1	48
Barcode_707-520EX4	1001700611_B22	CTCTCTAC-GGCTATGATC	10017006	NextSeq	N349	2017/01/27	huh7	0.001	dengue	8322		1	48
Barcode_707-510EX4	1001700611_C5	CTCTCTAC-TCTAATGATC	10017006	NextSeq	N349	2017/01/27	huh7	0.251	dengue	9418		1	48
Barcode_707-521EX4	1001700611_C9	CTCTCTAC-GCCTTAGATC	10017006	NextSeq	N349	2017/01/27	huh7	0.725	dengue	11014		1	48
Barcode_707-511EX4	1001700611_C13	CTCTCTAC-TCTCCGGATC	10017006	NextSeq	N349	2017/01/27	huh7	0.260	dengue	26287		1	48
Barcode_707-522EX4	1001700611_C15	CTCTCTAC-ATGCGAGATC	10017006	NextSeq	N349	2017/01/27	huh7	0.356	dengue	131		1	48
Barcode_710-502EX4	1001700611_C16	CGAGGCTG-CTCTATGATC	10017006	NextSeq	N349	2017/01/27	huh7	0.000	dengue	17481		1	48
Barcode_710-513EX4	1001700611_C17	CGAGGCTG-GACTAGGATC	10017006	NextSeq	N349	2017/01/27	huh7	0.455	dengue	27164		1	48
Barcode_710-503EX4	1001700611_C18	CGAGGCTG-TCCTCTGATC	10017006	NextSeq	N349	2017/01/27	huh7	0.984	dengue	6604		1	48
Barcode_710-515EX4	1001700611_C19	CGAGGCTG-CTAGCTGATC	10017006	NextSeq	N349	2017/01/27	huh7	0.063	dengue	4616		1	48
Barcode_710-505EX4	1001700611_C20	CGAGGCTG-AAGGAGGATC	10017006	NextSeq	N349	2017/01/27	huh7	0.929	dengue	13831		1	48
Barcode_710-516EX4	1001700611_C22	CGAGGCTG-TAGAGTGATC	10017006	NextSeq	N349	2017/01/27	huh7	0.669	dengue	51747		1	48
Barcode_710-506EX4	1001700611_D3	CGAGGCTG-TGCATAGATC	10017006	NextSeq	N349	2017/01/27	huh7	4.981	dengue	64576		1	48
Barcode_710-517EX4	1001700611_D7	CGAGGCTG-GTAAGAGATC	10017006	NextSeq	N349	2017/01/27	huh7	1.236	dengue	7446		1	48
Barcode_710-507EX4	1001700611_D9	CGAGGCTG-GGAGTAGATC	10017006	NextSeq	N349	2017/01/27	huh7	0.000	dengue	5979		1	48
Barcode_710-518EX4	1001700611_D12	CGAGGCTG-ATTAAGGATC	10017006	NextSeq	N349	2017/01/27	huh7	0.000	dengue	15830		1	48
Barcode_710-508EX4	1001700611_D14	CGAGGCTG-AAGCCTGATC	10017006	NextSeq	N349	2017/01/27	huh7	0.000	dengue	297		1	48
Barcode_710-520EX4	1001700611_D16	CGAGGCTG-GGCTATGATC	10017006	NextSeq	N349	2017/01/27	huh7	0.038	dengue	16176		1	48
Barcode_710-510EX4	1001700611_D18	CGAGGCTG-TCTAATGATC	10017006	NextSeq	N349	2017/01/27	huh7	0.000	dengue	5265		1	48
Barcode_710-521EX4	1001700611_D21	CGAGGCTG-GCCTTAGATC	10017006	NextSeq	N349	2017/01/27	huh7	0.000	dengue	7700		1	48
Barcode_710-511EX4	1001700611_E4	CGAGGCTG-TCTCCGGATC	10017006	NextSeq	N349	2017/01/27	huh7	1.463	dengue	20226		1	48
Barcode_710-522EX4	1001700611_E6	CGAGGCTG-ATGCGAGATC	10017006	NextSeq	N349	2017/01/27	huh7	0.000	dengue	8911		1	48
Barcode_711-502EX4	1001700611_E7	AAGAGGCA-CTCTATGATC	10017006	NextSeq	N349	2017/01/27	huh7	0.000	dengue	10973		1	48
Barcode_711-513EX4	1001700611_E9	AAGAGGCA-GACTAGGATC	10017006	NextSeq	N349	2017/01/27	huh7	0.064	dengue	16030		1	48
Barcode_711-503EX4	1001700611_E10	AAGAGGCA-TCCTCTGATC	10017006	NextSeq	N349	2017/01/27	huh7	5.106	dengue	34186		1	48
Barcode_711-515EX4	1001700611_E11	AAGAGGCA-CTAGCTGATC	10017006	NextSeq	N349	2017/01/27	huh7	2.051	dengue	48354		1	48
Barcode_711-505EX4	1001700611_E14	AAGAGGCA-AAGGAGGATC	10017006	NextSeq	N349	2017/01/27	huh7	0.438	dengue	2910		1	48
Barcode_711-516EX4	1001700611_E17	AAGAGGCA-TAGAGTGATC	10017006	NextSeq	N349	2017/01/27	huh7	0.009	dengue	23411		1	48
Barcode_711-506EX4	1001700611_E18	AAGAGGCA-TGCATAGATC	10017006	NextSeq	N349	2017/01/27	huh7	0.000	dengue	1741		1	48
Barcode_711-517EX4	1001700611_E20	AAGAGGCA-GTAAGAGATC	10017006	NextSeq	N349	2017/01/27	huh7	4.422	dengue	19024		1	48
Barcode_711-507EX4	1001700611_E22	AAGAGGCA-GGAGTAGATC	10017006	NextSeq	N349	2017/01/27	huh7	0.000	dengue	2884		1	48
Barcode_711-518EX4	1001700611_F3	AAGAGGCA-ATTAAGGATC	10017006	NextSeq	N349	2017/01/27	huh7	0.000	dengue	21483		1	48
Barcode_711-508EX4	1001700611_F4	AAGAGGCA-AAGCCTGATC	10017006	NextSeq	N349	2017/01/27	huh7	0.000	dengue	17007		1	48
Barcode_711-520EX4	1001700611_F12	AAGAGGCA-GGCTATGATC	10017006	NextSeq	N349	2017/01/27	huh7	0.000	dengue	18579		1	48
Barcode_711-510EX4	1001700611_F17	AAGAGGCA-TCTAATGATC	10017006	NextSeq	N349	2017/01/27	huh7	0.000	dengue	13630		1	48
Barcode_711-521EX4	1001700611_F19	AAGAGGCA-GCCTTAGATC	10017006	NextSeq	N349	2017/01/27	huh7	0.000	dengue	7573		1	48
Barcode_711-511EX4	1001700611_F21	AAGAGGCA-TCTCCGGATC	10017006	NextSeq	N349	2017/01/27	huh7	0.146	dengue	7448		1	48
Barcode_711-522EX4	1001700611_G10	AAGAGGCA-ATGCGAGATC	10017006	NextSeq	N349	2017/01/27	huh7	0.000	dengue	9450		1	48
Barcode_712-502EX4	1001700611_G13	GTAGAGGA-CTCTATGATC	10017006	NextSeq	N349	2017/01/27	huh7	0.895	dengue	21944		1	48
Barcode_712-513EX4	1001700611_G15	GTAGAGGA-GACTAGGATC	10017006	NextSeq	N349	2017/01/27	huh7	0.000	dengue	25569		1	48
Barcode_712-503EX4	1001700611_G16	GTAGAGGA-TCCTCTGATC	10017006	NextSeq	N349	2017/01/27	huh7	0.000	dengue	5982		1	48
Barcode_712-515EX4	1001700611_G19	GTAGAGGA-CTAGCTGATC	10017006	NextSeq	N349	2017/01/27	huh7	0.528	dengue	10070		1	48
Barcode_712-505EX4	1001700611_G22	GTAGAGGA-AAGGAGGATC	10017006	NextSeq	N349	2017/01/27	huh7	0.000	dengue	3225		1	48
Barcode_712-516EX4	1001700611_H6	GTAGAGGA-TAGAGTGATC	10017006	NextSeq	N349	2017/01/27	huh7	3.645	dengue	36361		1	48
Barcode_712-506EX4	1001700611_H11	GTAGAGGA-TGCATAGATC	10017006	NextSeq	N349	2017/01/27	huh7	0.000	dengue	10959		1	48
Barcode_712-517EX4	1001700611_H13	GTAGAGGA-GTAAGAGATC	10017006	NextSeq	N349	2017/01/27	huh7	0.008	dengue	9439		1	48
Barcode_712-507EX4	1001700611_H17	GTAGAGGA-GGAGTAGATC	10017006	NextSeq	N349	2017/01/27	huh7	0.649	dengue	26516		1	48
Barcode_712-518EX4	1001700611_H18	GTAGAGGA-ATTAAGGATC	10017006	NextSeq	N349	2017/01/27	huh7	0.000	dengue	24118		1	48
Barcode_712-508EX4	1001700611_H20	GTAGAGGA-AAGCCTGATC	10017006	NextSeq	N349	2017/01/27	huh7	0.000	dengue	8096		1	48
Barcode_712-520EX4	1001700611_H21	GTAGAGGA-GGCTATGATC	10017006	NextSeq	N349	2017/01/27	huh7	0.000	dengue	40830		1	48
Barcode_712-510EX4	1001700611_I3	GTAGAGGA-TCTAATGATC	10017006	NextSeq	N349	2017/01/27	huh7	0.000	dengue	6923		1	48
Barcode_712-521EX4	1001700611_I5	GTAGAGGA-GCCTTAGATC	10017006	NextSeq	N349	2017/01/27	huh7	0.000	dengue	8153		1	48
Barcode_712-511EX4	1001700611_I8	GTAGAGGA-TCTCCGGATC	10017006	NextSeq	N349	2017/01/27	huh7	3.086	dengue	38386		1	48
Barcode_712-522EX4	1001700611_I11	GTAGAGGA-ATGCGAGATC	10017006	NextSeq	N349	2017/01/27	huh7	0.000	dengue	7408		1	48
Barcode_714-502EX4	1001700611_I13	GCTCATGA-CTCTATGATC	10017006	NextSeq	N349	2017/01/27	huh7	0.021	dengue	9386		1	48
Barcode_714-513EX4	1001700611_I15	GCTCATGA-GACTAGGATC	10017006	NextSeq	N349	2017/01/27	huh7	1.961	dengue	10853		1	48
Barcode_714-503EX4	1001700611_I16	GCTCATGA-TCCTCTGATC	10017006	NextSeq	N349	2017/01/27	huh7	1.609	dengue	36331		1	48
Barcode_714-515EX4	1001700611_I19	GCTCATGA-CTAGCTGATC	10017006	NextSeq	N349	2017/01/27	huh7	3.119	dengue	50731		1	48
Barcode_714-505EX4	1001700611_I21	GCTCATGA-AAGGAGGATC	10017006	NextSeq	N349	2017/01/27	huh7	0.222	dengue	5365		1	48
Barcode_714-516EX4	1001700611_J6	GCTCATGA-TAGAGTGATC	10017006	NextSeq	N349	2017/01/27	huh7	0.000	dengue	19530		1	48
Barcode_714-506EX4	1001700611_J14	GCTCATGA-TGCATAGATC	10017006	NextSeq	N349	2017/01/27	huh7	0.038	dengue	8401		1	48
Barcode_714-517EX4	1001700611_J18	GCTCATGA-GTAAGAGATC	10017006	NextSeq	N349	2017/01/27	huh7	0.540	dengue	12577		1	48
Barcode_714-507EX4	1001700611_J20	GCTCATGA-GGAGTAGATC	10017006	NextSeq	N349	2017/01/27	huh7	0.090	dengue	14079		1	48
Barcode_714-518EX4	1001700611_K6	GCTCATGA-ATTAAGGATC	10017006	NextSeq	N349	2017/01/27	huh7	0.335	dengue	20332		1	48
Barcode_714-508EX4	1001700611_K9	GCTCATGA-AAGCCTGATC	10017006	NextSeq	N349	2017/01/27	huh7	0.000	dengue	9627		1	48
Barcode_714-520EX4	1001700611_K11	GCTCATGA-GGCTATGATC	10017006	NextSeq	N349	2017/01/27	huh7	0.156	dengue	20918		1	48
Barcode_714-510EX4	1001700611_K12	GCTCATGA-TCTAATGATC	10017006	NextSeq	N349	2017/01/27	huh7	0.000	dengue	11838		1	48
Barcode_714-521EX4	1001700611_K13	GCTCATGA-GCCTTAGATC	10017006	NextSeq	N349	2017/01/27	huh7	0.000	dengue	4669		1	48
Barcode_714-511EX4	1001700611_K15	GCTCATGA-TCTCCGGATC	10017006	NextSeq	N349	2017/01/27	huh7	0.000	dengue	17453		1	48
Barcode_714-522EX4	1001700611_K19	GCTCATGA-ATGCGAGATC	10017006	NextSeq	N349	2017/01/27	huh7	0.000	dengue	4119		1	48
Barcode_715-502EX4	1001700611_K22	ATCTCAGG-CTCTATGATC	10017006	NextSeq	N349	2017/01/27	huh7	0.001	dengue	6001		1	48
Barcode_715-513EX4	1001700611_L2	ATCTCAGG-GACTAGGATC	10017006	NextSeq	N349	2017/01/27	huh7	0.292	dengue	46772		1	48
Barcode_715-503EX4	1001700611_L4	ATCTCAGG-TCCTCTGATC	10017006	NextSeq	N349	2017/01/27	huh7	0.000	dengue	8859		1	48
Barcode_715-515EX4	1001700611_L5	ATCTCAGG-CTAGCTGATC	10017006	NextSeq	N349	2017/01/27	huh7	0.534	dengue	18057		1	48
Barcode_715-505EX4	1001700611_L7	ATCTCAGG-AAGGAGGATC	10017006	NextSeq	N349	2017/01/27	huh7	0.102	dengue	10686		1	48
Barcode_715-516EX4	1001700611_L8	ATCTCAGG-TAGAGTGATC	10017006	NextSeq	N349	2017/01/27	huh7	1.304	dengue	12508		1	48
Barcode_715-506EX4	1001700611_L10	ATCTCAGG-TGCATAGATC	10017006	NextSeq	N349	2017/01/27	huh7	0.004	dengue	7462		1	48
Barcode_715-517EX4	1001700611_L12	ATCTCAGG-GTAAGAGATC	10017006	NextSeq	N349	2017/01/27	huh7	0.034	dengue	6695		1	48
Barcode_715-507EX4	1001700611_L16	ATCTCAGG-GGAGTAGATC	10017006	NextSeq	N349	2017/01/27	huh7	0.089	dengue	40896		1	48
Barcode_715-518EX4	1001700611_L17	ATCTCAGG-ATTAAGGATC	10017006	NextSeq	N349	2017/01/27	huh7	0.000	dengue	8444		1	48
Barcode_715-508EX4	1001700611_L19	ATCTCAGG-AAGCCTGATC	10017006	NextSeq	N349	2017/01/27	huh7	6.295	dengue	33588		1	48
Barcode_715-520EX4	1001700611_L21	ATCTCAGG-GGCTATGATC	10017006	NextSeq	N349	2017/01/27	huh7	0.000	dengue	8412		1	48
Barcode_715-510EX4	1001700611_M2	ATCTCAGG-TCTAATGATC	10017006	NextSeq	N349	2017/01/27	huh7	0.000	dengue	4013		1	48
Barcode_715-521EX4	1001700611_M5	ATCTCAGG-GCCTTAGATC	10017006	NextSeq	N349	2017/01/27	huh7	0.003	dengue	9339		1	48
Barcode_715-511EX4	1001700611_M6	ATCTCAGG-TCTCCGGATC	10017006	NextSeq	N349	2017/01/27	huh7	0.000	dengue	9805		1	48
Barcode_715-522EX4	1001700611_M7	ATCTCAGG-ATGCGAGATC	10017006	NextSeq	N349	2017/01/27	huh7	1.485	dengue	13719		1	48
Barcode_716-502EX4	1001700611_M11	ACTCGCTA-CTCTATGATC	10017006	NextSeq	N349	2017/01/27	huh7	0.799	dengue	16929		1	48
Barcode_716-513EX4	1001700611_M12	ACTCGCTA-GACTAGGATC	10017006	NextSeq	N349	2017/01/27	huh7	0.140	dengue	7020		1	48
Barcode_716-503EX4	1001700611_M14	ACTCGCTA-TCCTCTGATC	10017006	NextSeq	N349	2017/01/27	huh7	0.225	dengue	7735		1	48
Barcode_716-515EX4	1001700611_M18	ACTCGCTA-CTAGCTGATC	10017006	NextSeq	N349	2017/01/27	huh7	0.000	dengue	5859		1	48
Barcode_716-505EX4	1001700611_M20	ACTCGCTA-AAGGAGGATC	10017006	NextSeq	N349	2017/01/27	huh7	0.000	dengue	5503		1	48
Barcode_716-516EX4	1001700611_N2	ACTCGCTA-TAGAGTGATC	10017006	NextSeq	N349	2017/01/27	huh7	0.997	dengue	1968		1	48
Barcode_716-506EX4	1001700611_N7	ACTCGCTA-TGCATAGATC	10017006	NextSeq	N349	2017/01/27	huh7	0.000	dengue	10367		1	48
Barcode_716-517EX4	1001700611_N9	ACTCGCTA-GTAAGAGATC	10017006	NextSeq	N349	2017/01/27	huh7	0.000	dengue	7975		1	48
Barcode_716-507EX4	1001700611_N10	ACTCGCTA-GGAGTAGATC	10017006	NextSeq	N349	2017/01/27	huh7	0.227	dengue	23804		1	48
Barcode_716-518EX4	1001700611_N13	ACTCGCTA-ATTAAGGATC	10017006	NextSeq	N349	2017/01/27	huh7	2.663	dengue	49445		1	48
Barcode_716-508EX4	1001700611_N14	ACTCGCTA-AAGCCTGATC	10017006	NextSeq	N349	2017/01/27	huh7	0.000	dengue	10155		1	48
Barcode_716-520EX4	1001700611_N15	ACTCGCTA-GGCTATGATC	10017006	NextSeq	N349	2017/01/27	huh7	0.353	dengue	10527		1	48
Barcode_716-510EX4	1001700611_N16	ACTCGCTA-TCTAATGATC	10017006	NextSeq	N349	2017/01/27	huh7	0.429	dengue	55483		1	48
Barcode_716-521EX4	1001700611_N19	ACTCGCTA-GCCTTAGATC	10017006	NextSeq	N349	2017/01/27	huh7	0.000	dengue	5898		1	48
Barcode_716-511EX4	1001700611_N20	ACTCGCTA-TCTCCGGATC	10017006	NextSeq	N349	2017/01/27	huh7	0.000	dengue	8631		1	48
Barcode_716-522EX4	1001700611_O2	ACTCGCTA-ATGCGAGATC	10017006	NextSeq	N349	2017/01/27	huh7	0.375	dengue	42		1	48
Barcode_718-502EX4	1001700611_O5	GGAGCTAC-CTCTATGATC	10017006	NextSeq	N349	2017/01/27	huh7	0.237	dengue	9713		1	48
Barcode_718-513EX4	1001700611_O7	GGAGCTAC-GACTAGGATC	10017006	NextSeq	N349	2017/01/27	huh7	0.097	dengue	32050		1	48
Barcode_718-503EX4	1001700611_O11	GGAGCTAC-TCCTCTGATC	10017006	NextSeq	N349	2017/01/27	huh7	1.136	dengue	8301		1	48
Barcode_718-515EX4	1001700611_O13	GGAGCTAC-CTAGCTGATC	10017006	NextSeq	N349	2017/01/27	huh7	0.000	dengue	16494		1	48
Barcode_718-505EX4	1001700611_O15	GGAGCTAC-AAGGAGGATC	10017006	NextSeq	N349	2017/01/27	huh7	0.000	dengue	7755		1	48
Barcode_718-516EX4	1001700611_O16	GGAGCTAC-TAGAGTGATC	10017006	NextSeq	N349	2017/01/27	huh7	0.000	dengue	20779		1	48
Barcode_718-506EX4	1001700611_O18	GGAGCTAC-TGCATAGATC	10017006	NextSeq	N349	2017/01/27	huh7	0.051	dengue	30229		1	48
Barcode_718-517EX4	1001700611_O21	GGAGCTAC-GTAAGAGATC	10017006	NextSeq	N349	2017/01/27	huh7	0.306	dengue	16053		1	48
Barcode_718-507EX4	1001700611_P7	GGAGCTAC-GGAGTAGATC	10017006	NextSeq	N349	2017/01/27	huh7	0.000	dengue	17476		1	48
Barcode_718-518EX4	1001700611_P14	GGAGCTAC-ATTAAGGATC	10017006	NextSeq	N349	2017/01/27	huh7	0.000	dengue	86533		1	48
Barcode_718-508EX4	1001700611_P17	GGAGCTAC-AAGCCTGATC	10017006	NextSeq	N349	2017/01/27	huh7	1.132	dengue	13883		1	48
Barcode_718-520EX4	1001700611_P20	GGAGCTAC-GGCTATGATC	10017006	NextSeq	N349	2017/01/27	huh7	0.013	dengue	14966		1	48
Barcode_718-510EX4	1001700612_A1	GGAGCTAC-TCTAATGATC	10017006	NextSeq	N349	2017/01/27	huh7	0.000	dengue	6646		10	48
Barcode_718-521EX4	1001700612_A2	GGAGCTAC-GCCTTAGATC	10017006	NextSeq	N349	2017/01/27	huh7	0.001	dengue	162186		10	48
Barcode_718-511EX4	1001700612_A3	GGAGCTAC-TCTCCGGATC	10017006	NextSeq	N349	2017/01/27	huh7	0.000	dengue	42363		10	48
Barcode_718-522EX4	1001700612_A7	GGAGCTAC-ATGCGAGATC	10017006	NextSeq	N349	2017/01/27	huh7	0.000	dengue	42		10	48
Barcode_719-502EX4	1001700612_A15	GCGTAGTA-CTCTATGATC	10017006	NextSeq	N349	2017/01/27	huh7	0.000	dengue	5975		10	48
Barcode_719-513EX4	1001700612_A17	GCGTAGTA-GACTAGGATC	10017006	NextSeq	N349	2017/01/27	huh7	0.000	dengue	15899		10	48
Barcode_719-503EX4	1001700612_A18	GCGTAGTA-TCCTCTGATC	10017006	NextSeq	N349	2017/01/27	huh7	0.000	dengue	4229		10	48
Barcode_719-515EX4	1001700612_A19	GCGTAGTA-CTAGCTGATC	10017006	NextSeq	N349	2017/01/27	huh7	0.000	dengue	10		10	48
Barcode_719-505EX4	1001700612_A20	GCGTAGTA-AAGGAGGATC	10017006	NextSeq	N349	2017/01/27	huh7	1.203	dengue	61		10	48
Barcode_719-516EX4	1001700612_A21	GCGTAGTA-TAGAGTGATC	10017006	NextSeq	N349	2017/01/27	huh7	0.000	dengue	1809		10	48
Barcode_719-506EX4	1001700612_C2	GCGTAGTA-TGCATAGATC	10017006	NextSeq	N349	2017/01/27	huh7	0.465	dengue	19693		10	48
Barcode_719-517EX4	1001700612_C5	GCGTAGTA-GTAAGAGATC	10017006	NextSeq	N349	2017/01/27	huh7	0.000	dengue	32062		10	48
Barcode_719-507EX4	1001700612_C6	GCGTAGTA-GGAGTAGATC	10017006	NextSeq	N349	2017/01/27	huh7	0.000	dengue	10632		10	48
Barcode_719-518EX4	1001700612_C7	GCGTAGTA-ATTAAGGATC	10017006	NextSeq	N349	2017/01/27	huh7	0.000	dengue	42349		10	48
Barcode_719-508EX4	1001700612_C19	GCGTAGTA-AAGCCTGATC	10017006	NextSeq	N349	2017/01/27	huh7	0.001	dengue	10253		10	48
Barcode_719-520EX4	1001700612_D5	GCGTAGTA-GGCTATGATC	10017006	NextSeq	N349	2017/01/27	huh7	0.017	dengue	21241		10	48
Barcode_719-510EX4	1001700612_D8	GCGTAGTA-TCTAATGATC	10017006	NextSeq	N349	2017/01/27	huh7	0.000	dengue	3908		10	48
Barcode_719-521EX4	1001700612_D10	GCGTAGTA-GCCTTAGATC	10017006	NextSeq	N349	2017/01/27	huh7	0.572	dengue	42961		10	48
Barcode_719-511EX4	1001700612_D12	GCGTAGTA-TCTCCGGATC	10017006	NextSeq	N349	2017/01/27	huh7	0.001	dengue	252272		10	48
Barcode_719-522EX4	1001700612_D16	GCGTAGTA-ATGCGAGATC	10017006	NextSeq	N349	2017/01/27	huh7	0.140	dengue	16342		10	48
Barcode_720-502EX4	1001700612_D18	CGGAGCCT-CTCTATGATC	10017006	NextSeq	N349	2017/01/27	huh7	0.000	dengue	7936		10	48
Barcode_720-513EX4	1001700612_D20	CGGAGCCT-GACTAGGATC	10017006	NextSeq	N349	2017/01/27	huh7	0.128	dengue	69		10	48
Barcode_720-503EX4	1001700612_D21	CGGAGCCT-TCCTCTGATC	10017006	NextSeq	N349	2017/01/27	huh7	0.146	dengue	29289		10	48
Barcode_720-515EX4	1001700612_E1	CGGAGCCT-CTAGCTGATC	10017006	NextSeq	N349	2017/01/27	huh7	0.000	dengue	27588		10	48
Barcode_720-505EX4	1001700612_E2	CGGAGCCT-AAGGAGGATC	10017006	NextSeq	N349	2017/01/27	huh7	0.000	dengue	20993		10	48
Barcode_720-516EX4	1001700612_E3	CGGAGCCT-TAGAGTGATC	10017006	NextSeq	N349	2017/01/27	huh7	0.000	dengue	26784		10	48
Barcode_720-506EX4	1001700612_E6	CGGAGCCT-TGCATAGATC	10017006	NextSeq	N349	2017/01/27	huh7	0.316	dengue	75218		10	48
Barcode_720-517EX4	1001700612_E9	CGGAGCCT-GTAAGAGATC	10017006	NextSeq	N349	2017/01/27	huh7	0.000	dengue	14035		10	48
Barcode_720-507EX4	1001700612_E10	CGGAGCCT-GGAGTAGATC	10017006	NextSeq	N349	2017/01/27	huh7	0.007	dengue	3313		10	48
Barcode_720-518EX4	1001700612_E12	CGGAGCCT-ATTAAGGATC	10017006	NextSeq	N349	2017/01/27	huh7	1.215	dengue	68868		10	48
Barcode_720-508EX4	1001700612_E13	CGGAGCCT-AAGCCTGATC	10017006	NextSeq	N349	2017/01/27	huh7	0.000	dengue	22135		10	48
Barcode_720-520EX4	1001700612_E14	CGGAGCCT-GGCTATGATC	10017006	NextSeq	N349	2017/01/27	huh7	0.000	dengue	8337		10	48
Barcode_720-510EX4	1001700612_E16	CGGAGCCT-TCTAATGATC	10017006	NextSeq	N349	2017/01/27	huh7	0.000	dengue	6406		10	48
Barcode_720-521EX4	1001700612_E19	CGGAGCCT-GCCTTAGATC	10017006	NextSeq	N349	2017/01/27	huh7	0.695	dengue	28475		10	48
Barcode_720-511EX4	1001700612_E21	CGGAGCCT-TCTCCGGATC	10017006	NextSeq	N349	2017/01/27	huh7	0.636	dengue	151		10	48
Barcode_720-522EX4	1001700612_E22	CGGAGCCT-ATGCGAGATC	10017006	NextSeq	N349	2017/01/27	huh7	0.535	dengue	31207		10	48
Barcode_721-502EX4	1001700612_F1	TACGCTGC-CTCTATGATC	10017006	NextSeq	N349	2017/01/27	huh7	0.004	dengue	31000		10	48
Barcode_721-513EX4	1001700612_F2	TACGCTGC-GACTAGGATC	10017006	NextSeq	N349	2017/01/27	huh7	0.159	dengue	40365		10	48
Barcode_721-503EX4	1001700612_F3	TACGCTGC-TCCTCTGATC	10017006	NextSeq	N349	2017/01/27	huh7	0.524	dengue	21819		10	48
Barcode_721-515EX4	1001700612_F6	TACGCTGC-CTAGCTGATC	10017006	NextSeq	N349	2017/01/27	huh7	0.167	dengue	3546		10	48
Barcode_721-505EX4	1001700612_F8	TACGCTGC-AAGGAGGATC	10017006	NextSeq	N349	2017/01/27	huh7	0.011	dengue	16065		10	48
Barcode_721-516EX4	1001700612_F17	TACGCTGC-TAGAGTGATC	10017006	NextSeq	N349	2017/01/27	huh7	0.000	dengue	35836		10	48
Barcode_721-506EX4	1001700612_F18	TACGCTGC-TGCATAGATC	10017006	NextSeq	N349	2017/01/27	huh7	0.000	dengue	566		10	48
Barcode_721-517EX4	1001700612_F20	TACGCTGC-GTAAGAGATC	10017006	NextSeq	N349	2017/01/27	huh7	0.000	dengue	10358		10	48
Barcode_721-507EX4	1001700612_F22	TACGCTGC-GGAGTAGATC	10017006	NextSeq	N349	2017/01/27	huh7	0.118	dengue	84		10	48
Barcode_721-518EX4	1001700612_G2	TACGCTGC-ATTAAGGATC	10017006	NextSeq	N349	2017/01/27	huh7	0.000	dengue	69		10	48
Barcode_721-508EX4	1001700612_G4	TACGCTGC-AAGCCTGATC	10017006	NextSeq	N349	2017/01/27	huh7	0.002	dengue	58171		10	48
Barcode_721-520EX4	1001700612_G5	TACGCTGC-GGCTATGATC	10017006	NextSeq	N349	2017/01/27	huh7	0.006	dengue	8147		10	48
Barcode_721-510EX4	1001700612_G7	TACGCTGC-TCTAATGATC	10017006	NextSeq	N349	2017/01/27	huh7	0.460	dengue	36843		10	48
Barcode_721-521EX4	1001700612_G10	TACGCTGC-GCCTTAGATC	10017006	NextSeq	N349	2017/01/27	huh7	0.000	dengue	5292		10	48
Barcode_721-511EX4	1001700612_G11	TACGCTGC-TCTCCGGATC	10017006	NextSeq	N349	2017/01/27	huh7	0.551	dengue	8943		10	48
Barcode_721-522EX4	1001700612_G13	TACGCTGC-ATGCGAGATC	10017006	NextSeq	N349	2017/01/27	huh7	0.195	dengue	14458		10	48
Barcode_722-502EX4	1001700612_G15	ATGCGCAG-CTCTATGATC	10017006	NextSeq	N349	2017/01/27	huh7	0.001	dengue	56644		10	48
Barcode_722-513EX4	1001700612_G18	ATGCGCAG-GACTAGGATC	10017006	NextSeq	N349	2017/01/27	huh7	0.000	dengue	6167		10	48
Barcode_722-503EX4	1001700612_G20	ATGCGCAG-TCCTCTGATC	10017006	NextSeq	N349	2017/01/27	huh7	0.000	dengue	15056		10	48
Barcode_722-515EX4	1001700612_H1	ATGCGCAG-CTAGCTGATC	10017006	NextSeq	N349	2017/01/27	huh7	0.589	dengue	68954		10	48
Barcode_722-505EX4	1001700612_H5	ATGCGCAG-AAGGAGGATC	10017006	NextSeq	N349	2017/01/27	huh7	0.000	dengue	10761		10	48
Barcode_722-516EX4	1001700612_H6	ATGCGCAG-TAGAGTGATC	10017006	NextSeq	N349	2017/01/27	huh7	0.241	dengue	3755		10	48
Barcode_722-506EX4	1001700612_H8	ATGCGCAG-TGCATAGATC	10017006	NextSeq	N349	2017/01/27	huh7	0.000	dengue	14065		10	48
Barcode_722-517EX4	1001700612_H11	ATGCGCAG-GTAAGAGATC	10017006	NextSeq	N349	2017/01/27	huh7	2.050	dengue	62916		10	48
Barcode_722-507EX4	1001700612_H14	ATGCGCAG-GGAGTAGATC	10017006	NextSeq	N349	2017/01/27	huh7	0.000	dengue	43		10	48
Barcode_722-518EX4	1001700612_H16	ATGCGCAG-ATTAAGGATC	10017006	NextSeq	N349	2017/01/27	huh7	0.079	dengue	276		10	48
Barcode_722-508EX4	1001700612_H19	ATGCGCAG-AAGCCTGATC	10017006	NextSeq	N349	2017/01/27	huh7	0.399	dengue	197		10	48
Barcode_722-520EX4	1001700612_H21	ATGCGCAG-GGCTATGATC	10017006	NextSeq	N349	2017/01/27	huh7	0.061	dengue	70		10	48
Barcode_722-510EX4	1001700612_I2	ATGCGCAG-TCTAATGATC	10017006	NextSeq	N349	2017/01/27	huh7	0.125	dengue	70487		10	48
Barcode_722-521EX4	1001700612_I4	ATGCGCAG-GCCTTAGATC	10017006	NextSeq	N349	2017/01/27	huh7	0.000	dengue	92		10	48
Barcode_722-511EX4	1001700612_I6	ATGCGCAG-TCTCCGGATC	10017006	NextSeq	N349	2017/01/27	huh7	0.223	dengue	16501		10	48
Barcode_722-522EX4	1001700612_I8	ATGCGCAG-ATGCGAGATC	10017006	NextSeq	N349	2017/01/27	huh7	0.000	dengue	3296		10	48
Barcode_723-502EX4	1001700612_I11	TAGCGCTC-CTCTATGATC	10017006	NextSeq	N349	2017/01/27	huh7	0.196	dengue	74251		10	48
Barcode_723-513EX4	1001700612_I12	TAGCGCTC-GACTAGGATC	10017006	NextSeq	N349	2017/01/27	huh7	0.238	dengue	14102		10	48
Barcode_723-503EX4	1001700612_I15	TAGCGCTC-TCCTCTGATC	10017006	NextSeq	N349	2017/01/27	huh7	0.000	dengue	44337		10	48
Barcode_723-515EX4	1001700612_I17	TAGCGCTC-CTAGCTGATC	10017006	NextSeq	N349	2017/01/27	huh7	1.535	dengue	1646		10	48
Barcode_723-505EX4	1001700612_I21	TAGCGCTC-AAGGAGGATC	10017006	NextSeq	N349	2017/01/27	huh7	0.000	dengue	186		10	48
Barcode_723-516EX4	1001700612_J1	TAGCGCTC-TAGAGTGATC	10017006	NextSeq	N349	2017/01/27	huh7	0.585	dengue	62719		10	48
Barcode_723-506EX4	1001700612_J3	TAGCGCTC-TGCATAGATC	10017006	NextSeq	N349	2017/01/27	huh7	0.003	dengue	216305		10	48
Barcode_723-517EX4	1001700612_J7	TAGCGCTC-GTAAGAGATC	10017006	NextSeq	N349	2017/01/27	huh7	0.169	dengue	474		10	48
Barcode_723-507EX4	1001700612_J8	TAGCGCTC-GGAGTAGATC	10017006	NextSeq	N349	2017/01/27	huh7	0.000	dengue	3378		10	48
Barcode_723-518EX4	1001700612_J13	TAGCGCTC-ATTAAGGATC	10017006	NextSeq	N349	2017/01/27	huh7	0.177	dengue	40768		10	48
Barcode_723-508EX4	1001700612_J15	TAGCGCTC-AAGCCTGATC	10017006	NextSeq	N349	2017/01/27	huh7	1.424	dengue	96332		10	48
Barcode_723-520EX4	1001700612_J19	TAGCGCTC-GGCTATGATC	10017006	NextSeq	N349	2017/01/27	huh7	2.874	dengue	73		10	48
Barcode_723-510EX4	1001700612_J21	TAGCGCTC-TCTAATGATC	10017006	NextSeq	N349	2017/01/27	huh7	0.518	dengue	23754		10	48
Barcode_723-521EX4	1001700612_K4	TAGCGCTC-GCCTTAGATC	10017006	NextSeq	N349	2017/01/27	huh7	0.000	dengue	17408		10	48
Barcode_723-511EX4	1001700612_K5	TAGCGCTC-TCTCCGGATC	10017006	NextSeq	N349	2017/01/27	huh7	0.001	dengue	116		10	48
Barcode_723-522EX4	1001700612_K9	TAGCGCTC-ATGCGAGATC	10017006	NextSeq	N349	2017/01/27	huh7	0.000	dengue	7711		10	48
Barcode_724-502EX4	1001700612_K10	ACTGAGCG-CTCTATGATC	10017006	NextSeq	N349	2017/01/27	huh7	0.000	dengue	2582		10	48
Barcode_724-513EX4	1001700612_K12	ACTGAGCG-GACTAGGATC	10017006	NextSeq	N349	2017/01/27	huh7	0.130	dengue	13147		10	48
Barcode_724-503EX4	1001700612_K14	ACTGAGCG-TCCTCTGATC	10017006	NextSeq	N349	2017/01/27	huh7	0.201	dengue	32047		10	48
Barcode_724-515EX4	1001700612_K16	ACTGAGCG-CTAGCTGATC	10017006	NextSeq	N349	2017/01/27	huh7	0.744	dengue	28622		10	48
Barcode_724-505EX4	1001700612_K18	ACTGAGCG-AAGGAGGATC	10017006	NextSeq	N349	2017/01/27	huh7	0.000	dengue	16		10	48
Barcode_724-516EX4	1001700612_K20	ACTGAGCG-TAGAGTGATC	10017006	NextSeq	N349	2017/01/27	huh7	0.364	dengue	27		10	48
Barcode_724-506EX4	1001700612_L1	ACTGAGCG-TGCATAGATC	10017006	NextSeq	N349	2017/01/27	huh7	0.000	dengue	195		10	48
Barcode_724-517EX4	1001700612_L2	ACTGAGCG-GTAAGAGATC	10017006	NextSeq	N349	2017/01/27	huh7	0.060	dengue	8		10	48
Barcode_724-507EX4	1001700612_L3	ACTGAGCG-GGAGTAGATC	10017006	NextSeq	N349	2017/01/27	huh7	0.410	dengue	72		10	48
Barcode_724-518EX4	1001700612_L6	ACTGAGCG-ATTAAGGATC	10017006	NextSeq	N349	2017/01/27	huh7	0.094	dengue	15919		10	48
Barcode_724-508EX4	1001700612_L10	ACTGAGCG-AAGCCTGATC	10017006	NextSeq	N349	2017/01/27	huh7	1.262	dengue	72593		10	48
Barcode_724-520EX4	1001700612_L14	ACTGAGCG-GGCTATGATC	10017006	NextSeq	N349	2017/01/27	huh7	0.000	dengue	52		10	48
Barcode_724-510EX4	1001700612_L21	ACTGAGCG-TCTAATGATC	10017006	NextSeq	N349	2017/01/27	huh7	0.015	dengue	129		10	48
Barcode_724-521EX4	1001700612_L22	ACTGAGCG-GCCTTAGATC	10017006	NextSeq	N349	2017/01/27	huh7	0.000	dengue	3		10	48
Barcode_724-511EX4	1001700612_M4	ACTGAGCG-TCTCCGGATC	10017006	NextSeq	N349	2017/01/27	huh7	0.242	dengue	166		10	48
Barcode_724-522EX4	1001700612_M8	ACTGAGCG-ATGCGAGATC	10017006	NextSeq	N349	2017/01/27	huh7	0.000	dengue	1733		10	48
Barcode_726-502EX4	1001700612_M10	CCTAAGAC-CTCTATGATC	10017006	NextSeq	N349	2017/01/27	huh7	0.000	dengue	6095		10	48
Barcode_726-513EX4	1001700612_M12	CCTAAGAC-GACTAGGATC	10017006	NextSeq	N349	2017/01/27	huh7	0.373	dengue	9		10	48
Barcode_726-503EX4	1001700612_M14	CCTAAGAC-TCCTCTGATC	10017006	NextSeq	N349	2017/01/27	huh7	0.000	dengue	31379		10	48
Barcode_726-515EX4	1001700612_M17	CCTAAGAC-CTAGCTGATC	10017006	NextSeq	N349	2017/01/27	huh7	0.000	dengue	5252		10	48
Barcode_726-505EX4	1001700612_M19	CCTAAGAC-AAGGAGGATC	10017006	NextSeq	N349	2017/01/27	huh7	0.000	dengue	6		10	48
Barcode_726-516EX4	1001700612_M22	CCTAAGAC-TAGAGTGATC	10017006	NextSeq	N349	2017/01/27	huh7	1.222	dengue	22		10	48
Barcode_726-506EX4	1001700612_N1	CCTAAGAC-TGCATAGATC	10017006	NextSeq	N349	2017/01/27	huh7	1.286	dengue	23993		10	48
Barcode_726-517EX4	1001700612_N3	CCTAAGAC-GTAAGAGATC	10017006	NextSeq	N349	2017/01/27	huh7	0.144	dengue	188		10	48
Barcode_726-507EX4	1001700612_N5	CCTAAGAC-GGAGTAGATC	10017006	NextSeq	N349	2017/01/27	huh7	0.643	dengue	31303		10	48
Barcode_726-518EX4	1001700612_N11	CCTAAGAC-ATTAAGGATC	10017006	NextSeq	N349	2017/01/27	huh7	0.000	dengue	1175		10	48
Barcode_726-508EX4	1001700612_N14	CCTAAGAC-AAGCCTGATC	10017006	NextSeq	N349	2017/01/27	huh7	0.000	dengue	12443		10	48
Barcode_726-520EX4	1001700612_N17	CCTAAGAC-GGCTATGATC	10017006	NextSeq	N349	2017/01/27	huh7	0.115	dengue	17		10	48
Barcode_726-510EX4	1001700612_N20	CCTAAGAC-TCTAATGATC	10017006	NextSeq	N349	2017/01/27	huh7	0.000	dengue	3117		10	48
Barcode_726-521EX4	1001700612_N22	CCTAAGAC-GCCTTAGATC	10017006	NextSeq	N349	2017/01/27	huh7	0.355	dengue	95		10	48
Barcode_726-511EX4	1001700612_O1	CCTAAGAC-TCTCCGGATC	10017006	NextSeq	N349	2017/01/27	huh7	0.005	dengue	105		10	48
Barcode_726-522EX4	1001700612_O2	CCTAAGAC-ATGCGAGATC	10017006	NextSeq	N349	2017/01/27	huh7	0.171	dengue	160		10	48
Barcode_727-502EX4	1001700612_O4	CGATCAGT-CTCTATGATC	10017006	NextSeq	N349	2017/01/27	huh7	0.001	dengue	12202		10	48
Barcode_727-513EX4	1001700612_O8	CGATCAGT-GACTAGGATC	10017006	NextSeq	N349	2017/01/27	huh7	0.000	dengue	82		10	48
Barcode_727-503EX4	1001700612_O11	CGATCAGT-TCCTCTGATC	10017006	NextSeq	N349	2017/01/27	huh7	0.000	dengue	192		10	48
Barcode_727-515EX4	1001700612_O12	CGATCAGT-CTAGCTGATC	10017006	NextSeq	N349	2017/01/27	huh7	0.501	dengue	51		10	48
Barcode_727-505EX4	1001700612_O15	CGATCAGT-AAGGAGGATC	10017006	NextSeq	N349	2017/01/27	huh7	0.566	dengue	16017		10	48
Barcode_727-516EX4	1001700612_O17	CGATCAGT-TAGAGTGATC	10017006	NextSeq	N349	2017/01/27	huh7	0.785	dengue	18628		10	48
Barcode_727-506EX4	1001700612_O19	CGATCAGT-TGCATAGATC	10017006	NextSeq	N349	2017/01/27	huh7	0.577	dengue	54420		10	48
Barcode_727-517EX4	1001700612_O21	CGATCAGT-GTAAGAGATC	10017006	NextSeq	N349	2017/01/27	huh7	0.265	dengue	84		10	48
Barcode_727-507EX4	1001700612_P3	CGATCAGT-GGAGTAGATC	10017006	NextSeq	N349	2017/01/27	huh7	0.001	dengue	7152		10	48
Barcode_727-518EX4	1001700612_P6	CGATCAGT-ATTAAGGATC	10017006	NextSeq	N349	2017/01/27	huh7	1.020	dengue	7967		10	48
Barcode_727-508EX4	1001700612_P7	CGATCAGT-AAGCCTGATC	10017006	NextSeq	N349	2017/01/27	huh7	0.000	dengue	684		10	48
Barcode_727-520EX4	1001700612_P9	CGATCAGT-GGCTATGATC	10017006	NextSeq	N349	2017/01/27	huh7	0.039	dengue	11434		10	48
Barcode_727-510EX4	1001700612_P14	CGATCAGT-TCTAATGATC	10017006	NextSeq	N349	2017/01/27	huh7	0.059	dengue	113		10	48
Barcode_727-521EX4	1001700612_P20	CGATCAGT-GCCTTAGATC	10017006	NextSeq	N349	2017/01/27	huh7	0.000	dengue	18284		10	48
Barcode_727-511EX4	1001700612_P22	CGATCAGT-TCTCCGGATC	10017006	NextSeq	N349	2017/01/27	huh7	0.090	dengue	10758		10	48
