# Supplementary material for: Single-cell transcriptional dynamics of flavivirus infection
Source: eLife. 2018 Feb 16;7:e32942. doi: 10.7554/eLife.32942 (PMC5826272; doi:10.7554/eLife.32942)
Supplement: Supplementary file 7. — This file is the recommended starting point for secondary analyses. [file elife-32942-supp7.gz › cell_metadata_Zika.tsv]

barcode	name	index	experiment	sequencingInstrument	sequencingRun	sequencingDate	cellType	qPCR [pmol/mg]	virus	numberDengueReads	numberZikaReads	MOI	time [h]	description
Barcode_701-502EX1	1001700801_A1	TAAGGCGA-ACGTATAGAGAG	10017008	NextSeq	N395	2017/05/11	huh7		zika		0	0	4
Barcode_701-513EX1	1001700801_A8	TAAGGCGA-ACGTCTAGTCGA	10017008	NextSeq	N395	2017/05/11	huh7		zika		0	0	4
Barcode_701-503EX1	1001700801_A9	TAAGGCGA-ACGTAGAGGATA	10017008	NextSeq	N395	2017/05/11	huh7		zika		0	0	4
Barcode_701-515EX1	1001700801_A11	TAAGGCGA-ACGTAGCTAGAA	10017008	NextSeq	N395	2017/05/11	huh7		zika		0	0	4
Barcode_701-505EX1	1001700801_B1	TAAGGCGA-ACGTCTCCTTAC	10017008	NextSeq	N395	2017/05/11	huh7		zika		0	0	4
Barcode_701-516EX1	1001700801_B7	TAAGGCGA-ACGTACTCTAGG	10017008	NextSeq	N395	2017/05/11	huh7		zika		0	0	4
Barcode_701-506EX1	1001700801_B14	TAAGGCGA-ACGTTATGCAGT	10017008	NextSeq	N395	2017/05/11	huh7		zika		0	0	4
Barcode_701-517EX1	1001700801_C2	TAAGGCGA-ACGTTCTTACGC	10017008	NextSeq	N395	2017/05/11	huh7		zika		0	0	4
Barcode_701-507EX1	1001700801_C3	TAAGGCGA-ACGTTACTCCTT	10017008	NextSeq	N395	2017/05/11	huh7		zika		0	0	4
Barcode_701-518EX1	1001700801_C5	TAAGGCGA-ACGTCTTAATAG	10017008	NextSeq	N395	2017/05/11	huh7		zika		0	0	4
Barcode_701-508EX1	1001700801_C16	TAAGGCGA-ACGTAGGCTTAG	10017008	NextSeq	N395	2017/05/11	huh7		zika		0	0	4
Barcode_701-520EX1	1001700801_C19	TAAGGCGA-ACGTATAGCCTT	10017008	NextSeq	N395	2017/05/11	huh7		zika		0	0	4
Barcode_701-510EX1	1001700801_C22	TAAGGCGA-ACGTATTAGACG	10017008	NextSeq	N395	2017/05/11	huh7		zika		0	0	4
Barcode_701-521EX1	1001700801_D1	TAAGGCGA-ACGTTAAGGCTC	10017008	NextSeq	N395	2017/05/11	huh7		zika		0	0	4
Barcode_701-511EX1	1001700801_D3	TAAGGCGA-ACGTCGGAGAGA	10017008	NextSeq	N395	2017/05/11	huh7		zika		0	0	4
Barcode_701-522EX1	1001700801_D4	TAAGGCGA-ACGTTCGCATAA	10017008	NextSeq	N395	2017/05/11	huh7		zika		0	0	4
Barcode_702-502EX1	1001700801_D6	CGTACTAG-ACGTATAGAGAG	10017008	NextSeq	N395	2017/05/11	huh7		zika		0	0	4
Barcode_702-513EX1	1001700801_D13	CGTACTAG-ACGTCTAGTCGA	10017008	NextSeq	N395	2017/05/11	huh7		zika		0	0	4
Barcode_702-503EX1	1001700801_D18	CGTACTAG-ACGTAGAGGATA	10017008	NextSeq	N395	2017/05/11	huh7		zika		0	0	4
Barcode_702-515EX1	1001700801_D19	CGTACTAG-ACGTAGCTAGAA	10017008	NextSeq	N395	2017/05/11	huh7		zika		0	0	4
Barcode_702-505EX1	1001700801_D21	CGTACTAG-ACGTCTCCTTAC	10017008	NextSeq	N395	2017/05/11	huh7		zika		0	0	4
Barcode_702-516EX1	1001700801_D24	CGTACTAG-ACGTACTCTAGG	10017008	NextSeq	N395	2017/05/11	huh7		zika		0	0	4
Barcode_702-506EX1	1001700801_E3	CGTACTAG-ACGTTATGCAGT	10017008	NextSeq	N395	2017/05/11	huh7		zika		0	0	4
Barcode_702-517EX1	1001700801_E7	CGTACTAG-ACGTTCTTACGC	10017008	NextSeq	N395	2017/05/11	huh7		zika		0	0	4
Barcode_702-507EX1	1001700801_E9	CGTACTAG-ACGTTACTCCTT	10017008	NextSeq	N395	2017/05/11	huh7		zika		0	0	4
Barcode_702-518EX1	1001700801_E11	CGTACTAG-ACGTCTTAATAG	10017008	NextSeq	N395	2017/05/11	huh7		zika		0	0	4
Barcode_702-508EX1	1001700801_E13	CGTACTAG-ACGTAGGCTTAG	10017008	NextSeq	N395	2017/05/11	huh7		zika		0	0	4
Barcode_702-520EX1	1001700801_E22	CGTACTAG-ACGTATAGCCTT	10017008	NextSeq	N395	2017/05/11	huh7		zika		0	0	4
Barcode_702-510EX1	1001700801_E23	CGTACTAG-ACGTATTAGACG	10017008	NextSeq	N395	2017/05/11	huh7		zika		0	0	4
Barcode_702-521EX1	1001700801_F2	CGTACTAG-ACGTTAAGGCTC	10017008	NextSeq	N395	2017/05/11	huh7		zika		0	0	4
Barcode_702-511EX1	1001700801_F10	CGTACTAG-ACGTCGGAGAGA	10017008	NextSeq	N395	2017/05/11	huh7		zika		0	0	4
Barcode_702-522EX1	1001700801_F12	CGTACTAG-ACGTTCGCATAA	10017008	NextSeq	N395	2017/05/11	huh7		zika		0	0	4
Barcode_703-502EX1	1001700801_F16	AGGCAGAA-ACGTATAGAGAG	10017008	NextSeq	N395	2017/05/11	huh7		zika		0	0	4
Barcode_703-513EX1	1001700801_F18	AGGCAGAA-ACGTCTAGTCGA	10017008	NextSeq	N395	2017/05/11	huh7		zika		0	0	4
Barcode_703-503EX1	1001700801_F19	AGGCAGAA-ACGTAGAGGATA	10017008	NextSeq	N395	2017/05/11	huh7		zika		0	0	4
Barcode_703-515EX1	1001700801_F24	AGGCAGAA-ACGTAGCTAGAA	10017008	NextSeq	N395	2017/05/11	huh7		zika		0	0	4
Barcode_703-505EX1	1001700801_G1	AGGCAGAA-ACGTCTCCTTAC	10017008	NextSeq	N395	2017/05/11	huh7		zika		0	0	4
Barcode_703-516EX1	1001700801_G5	AGGCAGAA-ACGTACTCTAGG	10017008	NextSeq	N395	2017/05/11	huh7		zika		0	0	4
Barcode_703-506EX1	1001700801_G8	AGGCAGAA-ACGTTATGCAGT	10017008	NextSeq	N395	2017/05/11	huh7		zika		0	0	4
Barcode_703-517EX1	1001700801_G11	AGGCAGAA-ACGTTCTTACGC	10017008	NextSeq	N395	2017/05/11	huh7		zika		0	0	4
Barcode_703-507EX1	1001700801_G12	AGGCAGAA-ACGTTACTCCTT	10017008	NextSeq	N395	2017/05/11	huh7		zika		0	0	4
Barcode_703-518EX1	1001700801_G19	AGGCAGAA-ACGTCTTAATAG	10017008	NextSeq	N395	2017/05/11	huh7		zika		0	0	4
Barcode_703-508EX1	1001700801_G23	AGGCAGAA-ACGTAGGCTTAG	10017008	NextSeq	N395	2017/05/11	huh7		zika		0	0	4
Barcode_703-520EX1	1001700801_G24	AGGCAGAA-ACGTATAGCCTT	10017008	NextSeq	N395	2017/05/11	huh7		zika		0	0	4
Barcode_703-510EX1	1001700801_H2	AGGCAGAA-ACGTATTAGACG	10017008	NextSeq	N395	2017/05/11	huh7		zika		0	0	4
Barcode_703-521EX1	1001700801_H6	AGGCAGAA-ACGTTAAGGCTC	10017008	NextSeq	N395	2017/05/11	huh7		zika		0	0	4
Barcode_703-511EX1	1001700801_H9	AGGCAGAA-ACGTCGGAGAGA	10017008	NextSeq	N395	2017/05/11	huh7		zika		0	0	4
Barcode_703-522EX1	1001700801_H10	AGGCAGAA-ACGTTCGCATAA	10017008	NextSeq	N395	2017/05/11	huh7		zika		0	0	4
Barcode_704-502EX1	1001700801_H12	TCCTGAGC-ACGTATAGAGAG	10017008	NextSeq	N395	2017/05/11	huh7		zika		0	0	4
Barcode_704-513EX1	1001700801_H15	TCCTGAGC-ACGTCTAGTCGA	10017008	NextSeq	N395	2017/05/11	huh7		zika		0	0	4
Barcode_704-503EX1	1001700801_H20	TCCTGAGC-ACGTAGAGGATA	10017008	NextSeq	N395	2017/05/11	huh7		zika		0	0	4
Barcode_704-515EX1	1001700801_H21	TCCTGAGC-ACGTAGCTAGAA	10017008	NextSeq	N395	2017/05/11	huh7		zika		0	0	4
Barcode_704-505EX1	1001700801_I1	TCCTGAGC-ACGTCTCCTTAC	10017008	NextSeq	N395	2017/05/11	huh7		zika		0	0	4
Barcode_704-516EX1	1001700801_I7	TCCTGAGC-ACGTACTCTAGG	10017008	NextSeq	N395	2017/05/11	huh7		zika		0	0	4
Barcode_704-506EX1	1001700801_I15	TCCTGAGC-ACGTTATGCAGT	10017008	NextSeq	N395	2017/05/11	huh7		zika		0	0	4
Barcode_704-517EX1	1001700801_I19	TCCTGAGC-ACGTTCTTACGC	10017008	NextSeq	N395	2017/05/11	huh7		zika		0	0	4
Barcode_704-507EX1	1001700801_J6	TCCTGAGC-ACGTTACTCCTT	10017008	NextSeq	N395	2017/05/11	huh7		zika		0	0	4
Barcode_704-518EX1	1001700801_J14	TCCTGAGC-ACGTCTTAATAG	10017008	NextSeq	N395	2017/05/11	huh7		zika		0	0	4
Barcode_704-508EX1	1001700801_J16	TCCTGAGC-ACGTAGGCTTAG	10017008	NextSeq	N395	2017/05/11	huh7		zika		0	0	4
Barcode_704-520EX1	1001700801_J17	TCCTGAGC-ACGTATAGCCTT	10017008	NextSeq	N395	2017/05/11	huh7		zika		0	0	4
Barcode_704-510EX1	1001700801_J18	TCCTGAGC-ACGTATTAGACG	10017008	NextSeq	N395	2017/05/11	huh7		zika		0	0	4
Barcode_704-521EX1	1001700801_J20	TCCTGAGC-ACGTTAAGGCTC	10017008	NextSeq	N395	2017/05/11	huh7		zika		0	0	4
Barcode_704-511EX1	1001700801_K5	TCCTGAGC-ACGTCGGAGAGA	10017008	NextSeq	N395	2017/05/11	huh7		zika		0	0	4
Barcode_704-522EX1	1001700801_K6	TCCTGAGC-ACGTTCGCATAA	10017008	NextSeq	N395	2017/05/11	huh7		zika		0	0	4
Barcode_705-502EX1	1001700801_K14	GGACTCCT-ACGTATAGAGAG	10017008	NextSeq	N395	2017/05/11	huh7		zika		0	0	4
Barcode_705-513EX1	1001700801_K20	GGACTCCT-ACGTCTAGTCGA	10017008	NextSeq	N395	2017/05/11	huh7		zika		0	0	4
Barcode_705-503EX1	1001700801_K23	GGACTCCT-ACGTAGAGGATA	10017008	NextSeq	N395	2017/05/11	huh7		zika		0	0	4
Barcode_705-515EX1	1001700801_L1	GGACTCCT-ACGTAGCTAGAA	10017008	NextSeq	N395	2017/05/11	huh7		zika		0	0	4
Barcode_705-505EX1	1001700801_L2	GGACTCCT-ACGTCTCCTTAC	10017008	NextSeq	N395	2017/05/11	huh7		zika		0	0	4
Barcode_705-516EX1	1001700801_L3	GGACTCCT-ACGTACTCTAGG	10017008	NextSeq	N395	2017/05/11	huh7		zika		0	0	4
Barcode_705-506EX1	1001700801_L7	GGACTCCT-ACGTTATGCAGT	10017008	NextSeq	N395	2017/05/11	huh7		zika		0	0	4
Barcode_705-517EX1	1001700801_L9	GGACTCCT-ACGTTCTTACGC	10017008	NextSeq	N395	2017/05/11	huh7		zika		0	0	4
Barcode_705-507EX1	1001700801_L17	GGACTCCT-ACGTTACTCCTT	10017008	NextSeq	N395	2017/05/11	huh7		zika		0	0	4
Barcode_705-518EX1	1001700801_L21	GGACTCCT-ACGTCTTAATAG	10017008	NextSeq	N395	2017/05/11	huh7		zika		0	0	4
Barcode_705-508EX1	1001700801_L23	GGACTCCT-ACGTAGGCTTAG	10017008	NextSeq	N395	2017/05/11	huh7		zika		0	0	4
Barcode_705-520EX1	1001700801_M7	GGACTCCT-ACGTATAGCCTT	10017008	NextSeq	N395	2017/05/11	huh7		zika		0	0	4
Barcode_705-510EX1	1001700801_M21	GGACTCCT-ACGTATTAGACG	10017008	NextSeq	N395	2017/05/11	huh7		zika		0	0	4
Barcode_705-521EX1	1001700801_N1	GGACTCCT-ACGTTAAGGCTC	10017008	NextSeq	N395	2017/05/11	huh7		zika		0	0	4
Barcode_705-511EX1	1001700801_N2	GGACTCCT-ACGTCGGAGAGA	10017008	NextSeq	N395	2017/05/11	huh7		zika		0	0	4
Barcode_705-522EX1	1001700801_N4	GGACTCCT-ACGTTCGCATAA	10017008	NextSeq	N395	2017/05/11	huh7		zika		0	0	4
Barcode_706-502EX1	1001700801_N8	TAGGCATG-ACGTATAGAGAG	10017008	NextSeq	N395	2017/05/11	huh7		zika		0	0	4
Barcode_706-513EX1	1001700801_N9	TAGGCATG-ACGTCTAGTCGA	10017008	NextSeq	N395	2017/05/11	huh7		zika		0	0	4
Barcode_706-503EX1	1001700801_N13	TAGGCATG-ACGTAGAGGATA	10017008	NextSeq	N395	2017/05/11	huh7		zika		0	0	4
Barcode_706-515EX1	1001700801_N19	TAGGCATG-ACGTAGCTAGAA	10017008	NextSeq	N395	2017/05/11	huh7		zika		0	0	4
Barcode_706-505EX1	1001700801_N21	TAGGCATG-ACGTCTCCTTAC	10017008	NextSeq	N395	2017/05/11	huh7		zika		0	0	4
Barcode_706-516EX1	1001700801_N22	TAGGCATG-ACGTACTCTAGG	10017008	NextSeq	N395	2017/05/11	huh7		zika		0	0	4
Barcode_706-506EX1	1001700801_O3	TAGGCATG-ACGTTATGCAGT	10017008	NextSeq	N395	2017/05/11	huh7		zika		0	0	4
Barcode_706-517EX1	1001700801_O9	TAGGCATG-ACGTTCTTACGC	10017008	NextSeq	N395	2017/05/11	huh7		zika		0	0	4
Barcode_706-507EX1	1001700801_O10	TAGGCATG-ACGTTACTCCTT	10017008	NextSeq	N395	2017/05/11	huh7		zika		0	0	4
Barcode_706-518EX1	1001700801_O15	TAGGCATG-ACGTCTTAATAG	10017008	NextSeq	N395	2017/05/11	huh7		zika		0	0	4
Barcode_706-508EX1	1001700801_O19	TAGGCATG-ACGTAGGCTTAG	10017008	NextSeq	N395	2017/05/11	huh7		zika		0	0	4
Barcode_706-520EX1	1001700801_O20	TAGGCATG-ACGTATAGCCTT	10017008	NextSeq	N395	2017/05/11	huh7		zika		0	0	4
Barcode_706-510EX1	1001700801_P1	TAGGCATG-ACGTATTAGACG	10017008	NextSeq	N395	2017/05/11	huh7		zika		0	0	4
Barcode_706-521EX1	1001700801_P2	TAGGCATG-ACGTTAAGGCTC	10017008	NextSeq	N395	2017/05/11	huh7		zika		0	0	4
Barcode_706-511EX1	1001700801_P3	TAGGCATG-ACGTCGGAGAGA	10017008	NextSeq	N395	2017/05/11	huh7		zika		0	0	4
Barcode_706-522EX1	1001700801_P5	TAGGCATG-ACGTTCGCATAA	10017008	NextSeq	N395	2017/05/11	huh7		zika		0	0	4
Barcode_707-502EX1	1001700801_P6	CTCTCTAC-ACGTATAGAGAG	10017008	NextSeq	N395	2017/05/11	huh7		zika		0	0	4
Barcode_707-513EX1	1001700801_P10	CTCTCTAC-ACGTCTAGTCGA	10017008	NextSeq	N395	2017/05/11	huh7		zika		0	0	4
Barcode_707-503EX1	1001700801_P13	CTCTCTAC-ACGTAGAGGATA	10017008	NextSeq	N395	2017/05/11	huh7		zika		0	0	4
Barcode_707-515EX1	1001700801_P15	CTCTCTAC-ACGTAGCTAGAA	10017008	NextSeq	N395	2017/05/11	huh7		zika		0	0	4
Barcode_707-505EX1	1001700802_A1	CTCTCTAC-ACGTCTCCTTAC	10017008	NextSeq	N395	2017/05/11	huh7	1.413132058287796	zika		0	1	4
Barcode_707-516EX1	1001700802_A2	CTCTCTAC-ACGTACTCTAGG	10017008	NextSeq	N395	2017/05/11	huh7	0.711379747706422	zika		3	1	4
Barcode_707-506EX1	1001700802_A12	CTCTCTAC-ACGTTATGCAGT	10017008	NextSeq	N395	2017/05/11	huh7	0.0	zika		0	1	4
Barcode_707-517EX1	1001700802_A18	CTCTCTAC-ACGTTCTTACGC	10017008	NextSeq	N395	2017/05/11	huh7	0.0	zika		0	1	4
Barcode_707-507EX1	1001700802_A22	CTCTCTAC-ACGTTACTCCTT	10017008	NextSeq	N395	2017/05/11	huh7	0.0	zika		1	1	4
Barcode_707-518EX1	1001700802_B2	CTCTCTAC-ACGTCTTAATAG	10017008	NextSeq	N395	2017/05/11	huh7	0.6122307779886148	zika		4	1	4
Barcode_707-508EX1	1001700802_B6	CTCTCTAC-ACGTAGGCTTAG	10017008	NextSeq	N395	2017/05/11	huh7	0.0	zika		0	1	4
Barcode_707-520EX1	1001700802_B8	CTCTCTAC-ACGTATAGCCTT	10017008	NextSeq	N395	2017/05/11	huh7	0.0	zika		0	1	4
Barcode_707-510EX1	1001700802_B10	CTCTCTAC-ACGTATTAGACG	10017008	NextSeq	N395	2017/05/11	huh7	0.0	zika		1	1	4
Barcode_707-521EX1	1001700802_B13	CTCTCTAC-ACGTTAAGGCTC	10017008	NextSeq	N395	2017/05/11	huh7	0.0	zika		0	1	4
Barcode_707-511EX1	1001700802_B17	CTCTCTAC-ACGTCGGAGAGA	10017008	NextSeq	N395	2017/05/11	huh7	0.0	zika		0	1	4
Barcode_707-522EX1	1001700802_B21	CTCTCTAC-ACGTTCGCATAA	10017008	NextSeq	N395	2017/05/11	huh7	0.0	zika		0	1	4
Barcode_710-502EX1	1001700802_B22	CGAGGCTG-ACGTATAGAGAG	10017008	NextSeq	N395	2017/05/11	huh7	0.6139215238095238	zika		1	1	4
Barcode_710-513EX1	1001700802_B24	CGAGGCTG-ACGTCTAGTCGA	10017008	NextSeq	N395	2017/05/11	huh7	0.0	zika		7	1	4
Barcode_710-503EX1	1001700802_C2	CGAGGCTG-ACGTAGAGGATA	10017008	NextSeq	N395	2017/05/11	huh7	0.0	zika		0	1	4
Barcode_710-515EX1	1001700802_C5	CGAGGCTG-ACGTAGCTAGAA	10017008	NextSeq	N395	2017/05/11	huh7	0.04417033730834753	zika		0	1	4
Barcode_710-505EX1	1001700802_C10	CGAGGCTG-ACGTCTCCTTAC	10017008	NextSeq	N395	2017/05/11	huh7	0.07818757586837294	zika		0	1	4
Barcode_710-516EX1	1001700802_C12	CGAGGCTG-ACGTACTCTAGG	10017008	NextSeq	N395	2017/05/11	huh7	0.0	zika		0	1	4
Barcode_710-506EX1	1001700802_C14	CGAGGCTG-ACGTTATGCAGT	10017008	NextSeq	N395	2017/05/11	huh7	0.0	zika		0	1	4
Barcode_710-517EX1	1001700802_C17	CGAGGCTG-ACGTTCTTACGC	10017008	NextSeq	N395	2017/05/11	huh7	0.2487543359375	zika		1	1	4
Barcode_710-507EX1	1001700802_D2	CGAGGCTG-ACGTTACTCCTT	10017008	NextSeq	N395	2017/05/11	huh7	0.3175023772102161	zika		2	1	4
Barcode_710-518EX1	1001700802_D5	CGAGGCTG-ACGTCTTAATAG	10017008	NextSeq	N395	2017/05/11	huh7	0.0	zika		0	1	4
Barcode_710-508EX1	1001700802_D8	CGAGGCTG-ACGTAGGCTTAG	10017008	NextSeq	N395	2017/05/11	huh7	0.14743737883959043	zika		1	1	4
Barcode_710-520EX1	1001700802_D11	CGAGGCTG-ACGTATAGCCTT	10017008	NextSeq	N395	2017/05/11	huh7	0.0	zika		0	1	4
Barcode_710-510EX1	1001700802_D14	CGAGGCTG-ACGTATTAGACG	10017008	NextSeq	N395	2017/05/11	huh7	0.0	zika		0	1	4
Barcode_710-521EX1	1001700802_D23	CGAGGCTG-ACGTTAAGGCTC	10017008	NextSeq	N395	2017/05/11	huh7	0.0	zika		0	1	4
Barcode_710-511EX1	1001700802_D24	CGAGGCTG-ACGTCGGAGAGA	10017008	NextSeq	N395	2017/05/11	huh7	0.10911778208232445	zika		0	1	4
Barcode_710-522EX1	1001700802_E1	CGAGGCTG-ACGTTCGCATAA	10017008	NextSeq	N395	2017/05/11	huh7	0.11968101992966003	zika		0	1	4
Barcode_711-502EX1	1001700802_E5	AAGAGGCA-ACGTATAGAGAG	10017008	NextSeq	N395	2017/05/11	huh7	0.0	zika		0	1	4
Barcode_711-513EX1	1001700802_E6	AAGAGGCA-ACGTCTAGTCGA	10017008	NextSeq	N395	2017/05/11	huh7	0.23687221582733814	zika		3	1	4
Barcode_711-503EX1	1001700802_E7	AAGAGGCA-ACGTAGAGGATA	10017008	NextSeq	N395	2017/05/11	huh7	0.0	zika		2	1	4
Barcode_711-515EX1	1001700802_E9	AAGAGGCA-ACGTAGCTAGAA	10017008	NextSeq	N395	2017/05/11	huh7	0.0	zika		0	1	4
Barcode_711-505EX1	1001700802_E11	AAGAGGCA-ACGTCTCCTTAC	10017008	NextSeq	N395	2017/05/11	huh7	0.013056768554687499	zika		0	1	4
Barcode_711-516EX1	1001700802_E12	AAGAGGCA-ACGTACTCTAGG	10017008	NextSeq	N395	2017/05/11	huh7	0.015696794342507644	zika		0	1	4
Barcode_711-506EX1	1001700802_E14	AAGAGGCA-ACGTTATGCAGT	10017008	NextSeq	N395	2017/05/11	huh7	0.0	zika		0	1	4
Barcode_711-517EX1	1001700802_E21	AAGAGGCA-ACGTTCTTACGC	10017008	NextSeq	N395	2017/05/11	huh7	0.0	zika		0	1	4
Barcode_711-507EX1	1001700802_E22	AAGAGGCA-ACGTTACTCCTT	10017008	NextSeq	N395	2017/05/11	huh7	0.0	zika		0	1	4
Barcode_711-518EX1	1001700802_E23	AAGAGGCA-ACGTCTTAATAG	10017008	NextSeq	N395	2017/05/11	huh7	0.0	zika		0	1	4
Barcode_711-508EX1	1001700802_F9	AAGAGGCA-ACGTAGGCTTAG	10017008	NextSeq	N395	2017/05/11	huh7	0.02729498184357542	zika		3	1	4
Barcode_711-520EX1	1001700802_F10	AAGAGGCA-ACGTATAGCCTT	10017008	NextSeq	N395	2017/05/11	huh7	0.131696393442623	zika		0	1	4
Barcode_711-510EX1	1001700802_F15	AAGAGGCA-ACGTATTAGACG	10017008	NextSeq	N395	2017/05/11	huh7	0.0	zika		0	1	4
Barcode_711-521EX1	1001700802_F17	AAGAGGCA-ACGTTAAGGCTC	10017008	NextSeq	N395	2017/05/11	huh7	0.3310282608695652	zika		7	1	4
Barcode_711-511EX1	1001700802_F24	AAGAGGCA-ACGTCGGAGAGA	10017008	NextSeq	N395	2017/05/11	huh7	0.0	zika		5	1	4
Barcode_711-522EX1	1001700802_G2	AAGAGGCA-ACGTTCGCATAA	10017008	NextSeq	N395	2017/05/11	huh7	0.0	zika		0	1	4
Barcode_712-502EX1	1001700802_G3	GTAGAGGA-ACGTATAGAGAG	10017008	NextSeq	N395	2017/05/11	huh7	0.1201670794078062	zika		0	1	4
Barcode_712-513EX1	1001700802_G4	GTAGAGGA-ACGTCTAGTCGA	10017008	NextSeq	N395	2017/05/11	huh7	0.33418952641165756	zika		7	1	4
Barcode_712-503EX1	1001700802_G10	GTAGAGGA-ACGTAGAGGATA	10017008	NextSeq	N395	2017/05/11	huh7	0.49730363148479434	zika		0	1	4
Barcode_712-515EX1	1001700802_G14	GTAGAGGA-ACGTAGCTAGAA	10017008	NextSeq	N395	2017/05/11	huh7	0.0	zika		0	1	4
Barcode_712-505EX1	1001700802_G17	GTAGAGGA-ACGTCTCCTTAC	10017008	NextSeq	N395	2017/05/11	huh7	0.0	zika		0	1	4
Barcode_712-516EX1	1001700802_G18	GTAGAGGA-ACGTACTCTAGG	10017008	NextSeq	N395	2017/05/11	huh7	0.19451750950570343	zika		0	1	4
Barcode_712-506EX1	1001700802_G20	GTAGAGGA-ACGTTATGCAGT	10017008	NextSeq	N395	2017/05/11	huh7	0.0	zika		0	1	4
Barcode_712-517EX1	1001700802_G22	GTAGAGGA-ACGTTCTTACGC	10017008	NextSeq	N395	2017/05/11	huh7	0.0	zika		0	1	4
Barcode_712-507EX1	1001700802_G23	GTAGAGGA-ACGTTACTCCTT	10017008	NextSeq	N395	2017/05/11	huh7	0.0	zika		0	1	4
Barcode_712-518EX1	1001700802_H1	GTAGAGGA-ACGTCTTAATAG	10017008	NextSeq	N395	2017/05/11	huh7	0.0	zika		0	1	4
Barcode_712-508EX1	1001700802_H2	GTAGAGGA-ACGTAGGCTTAG	10017008	NextSeq	N395	2017/05/11	huh7	0.0	zika		0	1	4
Barcode_712-520EX1	1001700802_H10	GTAGAGGA-ACGTATAGCCTT	10017008	NextSeq	N395	2017/05/11	huh7	0.0	zika		7	1	4
Barcode_712-510EX1	1001700802_H15	GTAGAGGA-ACGTATTAGACG	10017008	NextSeq	N395	2017/05/11	huh7	0.0	zika		0	1	4
Barcode_712-521EX1	1001700802_H17	GTAGAGGA-ACGTTAAGGCTC	10017008	NextSeq	N395	2017/05/11	huh7	9.474383689320387	zika		139	1	4
Barcode_712-511EX1	1001700802_H19	GTAGAGGA-ACGTCGGAGAGA	10017008	NextSeq	N395	2017/05/11	huh7	0.0	zika		0	1	4
Barcode_712-522EX1	1001700802_H24	GTAGAGGA-ACGTTCGCATAA	10017008	NextSeq	N395	2017/05/11	huh7	0.0	zika		0	1	4
Barcode_714-502EX1	1001700802_I2	GCTCATGA-ACGTATAGAGAG	10017008	NextSeq	N395	2017/05/11	huh7	0.0	zika		0	1	4
Barcode_714-513EX1	1001700802_I3	GCTCATGA-ACGTCTAGTCGA	10017008	NextSeq	N395	2017/05/11	huh7	0.0	zika		0	1	4
Barcode_714-503EX1	1001700802_I10	GCTCATGA-ACGTAGAGGATA	10017008	NextSeq	N395	2017/05/11	huh7	0.6376086666666667	zika		0	1	4
Barcode_714-515EX1	1001700802_I19	GCTCATGA-ACGTAGCTAGAA	10017008	NextSeq	N395	2017/05/11	huh7	0.0	zika		0	1	4
Barcode_714-505EX1	1001700802_I23	GCTCATGA-ACGTCTCCTTAC	10017008	NextSeq	N395	2017/05/11	huh7	0.0	zika		0	1	4
Barcode_714-516EX1	1001700802_J2	GCTCATGA-ACGTACTCTAGG	10017008	NextSeq	N395	2017/05/11	huh7	0.0	zika		0	1	4
Barcode_714-506EX1	1001700802_J10	GCTCATGA-ACGTTATGCAGT	10017008	NextSeq	N395	2017/05/11	huh7	0.661063835978836	zika		0	1	4
Barcode_714-517EX1	1001700802_J15	GCTCATGA-ACGTTCTTACGC	10017008	NextSeq	N395	2017/05/11	huh7	0.0	zika		0	1	4
Barcode_714-507EX1	1001700802_J17	GCTCATGA-ACGTTACTCCTT	10017008	NextSeq	N395	2017/05/11	huh7	0.595921186440678	zika		2	1	4
Barcode_714-518EX1	1001700802_J19	GCTCATGA-ACGTCTTAATAG	10017008	NextSeq	N395	2017/05/11	huh7	0.690373903508772	zika		4	1	4
Barcode_714-508EX1	1001700802_J23	GCTCATGA-ACGTAGGCTTAG	10017008	NextSeq	N395	2017/05/11	huh7	0.0	zika		11	1	4
Barcode_714-520EX1	1001700802_K3	GCTCATGA-ACGTATAGCCTT	10017008	NextSeq	N395	2017/05/11	huh7	0.0	zika		0	1	4
Barcode_714-510EX1	1001700802_K6	GCTCATGA-ACGTATTAGACG	10017008	NextSeq	N395	2017/05/11	huh7	7.453523553719009	zika		284	1	4
Barcode_714-521EX1	1001700802_K10	GCTCATGA-ACGTTAAGGCTC	10017008	NextSeq	N395	2017/05/11	huh7	0.21095973780487806	zika		0	1	4
Barcode_714-511EX1	1001700802_K11	GCTCATGA-ACGTCGGAGAGA	10017008	NextSeq	N395	2017/05/11	huh7	0.27886986666666663	zika		6	1	4
Barcode_714-522EX1	1001700802_K14	GCTCATGA-ACGTTCGCATAA	10017008	NextSeq	N395	2017/05/11	huh7	0.03365218202247191	zika		0	1	4
Barcode_715-502EX1	1001700802_K16	ATCTCAGG-ACGTATAGAGAG	10017008	NextSeq	N395	2017/05/11	huh7	0.0	zika		0	1	4
Barcode_715-513EX1	1001700802_K18	ATCTCAGG-ACGTCTAGTCGA	10017008	NextSeq	N395	2017/05/11	huh7	1.4838125821596244	zika		13	1	4
Barcode_715-503EX1	1001700802_K19	ATCTCAGG-ACGTAGAGGATA	10017008	NextSeq	N395	2017/05/11	huh7	0.0	zika		0	1	4
Barcode_715-515EX1	1001700802_L2	ATCTCAGG-ACGTAGCTAGAA	10017008	NextSeq	N395	2017/05/11	huh7	0.0	zika		0	1	4
Barcode_715-505EX1	1001700802_L7	ATCTCAGG-ACGTCTCCTTAC	10017008	NextSeq	N395	2017/05/11	huh7	0.0	zika		0	1	4
Barcode_715-516EX1	1001700802_L9	ATCTCAGG-ACGTACTCTAGG	10017008	NextSeq	N395	2017/05/11	huh7	0.0	zika		0	1	4
Barcode_715-506EX1	1001700802_L11	ATCTCAGG-ACGTTATGCAGT	10017008	NextSeq	N395	2017/05/11	huh7	0.0	zika		0	1	4
Barcode_715-517EX1	1001700802_L16	ATCTCAGG-ACGTTCTTACGC	10017008	NextSeq	N395	2017/05/11	huh7	0.0	zika		0	1	4
Barcode_715-507EX1	1001700802_L19	ATCTCAGG-ACGTTACTCCTT	10017008	NextSeq	N395	2017/05/11	huh7	0.0	zika		0	1	4
Barcode_715-518EX1	1001700802_M6	ATCTCAGG-ACGTCTTAATAG	10017008	NextSeq	N395	2017/05/11	huh7	0.0	zika		5	1	4
Barcode_715-508EX1	1001700802_M10	ATCTCAGG-ACGTAGGCTTAG	10017008	NextSeq	N395	2017/05/11	huh7	0.0	zika		0	1	4
Barcode_715-520EX1	1001700802_M14	ATCTCAGG-ACGTATAGCCTT	10017008	NextSeq	N395	2017/05/11	huh7	0.0	zika		0	1	4
Barcode_715-510EX1	1001700802_M15	ATCTCAGG-ACGTATTAGACG	10017008	NextSeq	N395	2017/05/11	huh7	0.019607661603375525	zika		0	1	4
Barcode_715-521EX1	1001700802_M20	ATCTCAGG-ACGTTAAGGCTC	10017008	NextSeq	N395	2017/05/11	huh7	0.0	zika		0	1	4
Barcode_715-511EX1	1001700802_M22	ATCTCAGG-ACGTCGGAGAGA	10017008	NextSeq	N395	2017/05/11	huh7	1.4438656330749355	zika		23	1	4
Barcode_715-522EX1	1001700802_M23	ATCTCAGG-ACGTTCGCATAA	10017008	NextSeq	N395	2017/05/11	huh7	0.5044888571428572	zika		0	1	4
Barcode_716-502EX1	1001700802_N1	ACTCGCTA-ACGTATAGAGAG	10017008	NextSeq	N395	2017/05/11	huh7	0.0	zika		0	1	4
Barcode_716-513EX1	1001700802_N7	ACTCGCTA-ACGTCTAGTCGA	10017008	NextSeq	N395	2017/05/11	huh7	0.0	zika		0	1	4
Barcode_716-503EX1	1001700802_N11	ACTCGCTA-ACGTAGAGGATA	10017008	NextSeq	N395	2017/05/11	huh7	0.0	zika		0	1	4
Barcode_716-515EX1	1001700802_N13	ACTCGCTA-ACGTAGCTAGAA	10017008	NextSeq	N395	2017/05/11	huh7	0.0	zika		0	1	4
Barcode_716-505EX1	1001700802_N16	ACTCGCTA-ACGTCTCCTTAC	10017008	NextSeq	N395	2017/05/11	huh7	0.0	zika		0	1	4
Barcode_716-516EX1	1001700802_N18	ACTCGCTA-ACGTACTCTAGG	10017008	NextSeq	N395	2017/05/11	huh7	0.7397254838709678	zika		4	1	4
Barcode_716-506EX1	1001700802_N20	ACTCGCTA-ACGTTATGCAGT	10017008	NextSeq	N395	2017/05/11	huh7	0.0	zika		0	1	4
Barcode_716-517EX1	1001700802_N21	ACTCGCTA-ACGTTCTTACGC	10017008	NextSeq	N395	2017/05/11	huh7	0.0	zika		0	1	4
Barcode_716-507EX1	1001700802_O7	ACTCGCTA-ACGTTACTCCTT	10017008	NextSeq	N395	2017/05/11	huh7	1.428769542124542	zika		2	1	4
Barcode_716-518EX1	1001700802_O8	ACTCGCTA-ACGTCTTAATAG	10017008	NextSeq	N395	2017/05/11	huh7	0.0	zika		0	1	4
Barcode_716-508EX1	1001700802_O10	ACTCGCTA-ACGTAGGCTTAG	10017008	NextSeq	N395	2017/05/11	huh7	0.0	zika		0	1	4
Barcode_716-520EX1	1001700802_O12	ACTCGCTA-ACGTATAGCCTT	10017008	NextSeq	N395	2017/05/11	huh7	0.38656980106100797	zika		0	1	4
Barcode_716-510EX1	1001700802_O14	ACTCGCTA-ACGTATTAGACG	10017008	NextSeq	N395	2017/05/11	huh7	0.0021490480446927375	zika		0	1	4
Barcode_716-521EX1	1001700802_O15	ACTCGCTA-ACGTTAAGGCTC	10017008	NextSeq	N395	2017/05/11	huh7	0.9049815639097744	zika		0	1	4
Barcode_716-511EX1	1001700802_O20	ACTCGCTA-ACGTCGGAGAGA	10017008	NextSeq	N395	2017/05/11	huh7	0.0	zika		0	1	4
Barcode_716-522EX1	1001700802_O21	ACTCGCTA-ACGTTCGCATAA	10017008	NextSeq	N395	2017/05/11	huh7	1.4696993670886076	zika		4	1	4
Barcode_718-502EX1	1001700802_O22	GGAGCTAC-ACGTATAGAGAG	10017008	NextSeq	N395	2017/05/11	huh7	0.0	zika		0	1	4
Barcode_718-513EX1	1001700802_P1	GGAGCTAC-ACGTCTAGTCGA	10017008	NextSeq	N395	2017/05/11	huh7	0.0	zika		0	1	4
Barcode_718-503EX1	1001700802_P3	GGAGCTAC-ACGTAGAGGATA	10017008	NextSeq	N395	2017/05/11	huh7	0.0	zika		0	1	4
Barcode_718-515EX1	1001700802_P5	GGAGCTAC-ACGTAGCTAGAA	10017008	NextSeq	N395	2017/05/11	huh7	0.0	zika		0	1	4
Barcode_718-505EX1	1001700802_P6	GGAGCTAC-ACGTCTCCTTAC	10017008	NextSeq	N395	2017/05/11	huh7	0.42342854604200325	zika		1	1	4
Barcode_718-516EX1	1001700802_P7	GGAGCTAC-ACGTACTCTAGG	10017008	NextSeq	N395	2017/05/11	huh7	0.03181701220865705	zika		0	1	4
Barcode_718-506EX1	1001700802_P11	GGAGCTAC-ACGTTATGCAGT	10017008	NextSeq	N395	2017/05/11	huh7	0.0	zika		0	1	4
Barcode_718-517EX1	1001700802_P12	GGAGCTAC-ACGTTCTTACGC	10017008	NextSeq	N395	2017/05/11	huh7	1.1653172560113152	zika		1	1	4
Barcode_718-507EX1	1001700802_P14	GGAGCTAC-ACGTTACTCCTT	10017008	NextSeq	N395	2017/05/11	huh7	2.1557016858237548	zika		2	1	4
Barcode_718-518EX1	1001700802_P15	GGAGCTAC-ACGTCTTAATAG	10017008	NextSeq	N395	2017/05/11	huh7	1.4043132505175984	zika		1	1	4
Barcode_718-508EX1	1001700802_P19	GGAGCTAC-ACGTAGGCTTAG	10017008	NextSeq	N395	2017/05/11	huh7	0.0	zika		0	1	4
Barcode_718-520EX1	1001700802_P22	GGAGCTAC-ACGTATAGCCTT	10017008	NextSeq	N395	2017/05/11	huh7	4.804500686813187	zika		0	1	4
Barcode_718-510EX1	1001700802_P23	GGAGCTAC-ACGTATTAGACG	10017008	NextSeq	N395	2017/05/11	huh7	7.1078501506024105	zika		0	1	4
Barcode_701-502EX2	1001700803_A3	TAAGGCGA-TGCAATAGAGAG	10017008	NextSeq	N395	2017/05/11	huh7		zika		0	0	12
Barcode_701-513EX2	1001700803_A6	TAAGGCGA-TGCACTAGTCGA	10017008	NextSeq	N395	2017/05/11	huh7		zika		0	0	12
Barcode_701-503EX2	1001700803_A10	TAAGGCGA-TGCAAGAGGATA	10017008	NextSeq	N395	2017/05/11	huh7		zika		0	0	12
Barcode_701-515EX2	1001700803_A14	TAAGGCGA-TGCAAGCTAGAA	10017008	NextSeq	N395	2017/05/11	huh7		zika		0	0	12
Barcode_701-505EX2	1001700803_A15	TAAGGCGA-TGCACTCCTTAC	10017008	NextSeq	N395	2017/05/11	huh7		zika		0	0	12
Barcode_701-516EX2	1001700803_A17	TAAGGCGA-TGCAACTCTAGG	10017008	NextSeq	N395	2017/05/11	huh7		zika		0	0	12
Barcode_701-506EX2	1001700803_A18	TAAGGCGA-TGCATATGCAGT	10017008	NextSeq	N395	2017/05/11	huh7		zika		0	0	12
Barcode_701-517EX2	1001700803_A21	TAAGGCGA-TGCATCTTACGC	10017008	NextSeq	N395	2017/05/11	huh7		zika		0	0	12
Barcode_701-507EX2	1001700803_B1	TAAGGCGA-TGCATACTCCTT	10017008	NextSeq	N395	2017/05/11	huh7		zika		0	0	12
Barcode_701-518EX2	1001700803_B5	TAAGGCGA-TGCACTTAATAG	10017008	NextSeq	N395	2017/05/11	huh7		zika		0	0	12
Barcode_701-508EX2	1001700803_B7	TAAGGCGA-TGCAAGGCTTAG	10017008	NextSeq	N395	2017/05/11	huh7		zika		0	0	12
Barcode_701-520EX2	1001700803_B8	TAAGGCGA-TGCAATAGCCTT	10017008	NextSeq	N395	2017/05/11	huh7		zika		0	0	12
Barcode_701-510EX2	1001700803_B10	TAAGGCGA-TGCAATTAGACG	10017008	NextSeq	N395	2017/05/11	huh7		zika		0	0	12
Barcode_701-521EX2	1001700803_B14	TAAGGCGA-TGCATAAGGCTC	10017008	NextSeq	N395	2017/05/11	huh7		zika		0	0	12
Barcode_701-511EX2	1001700803_B17	TAAGGCGA-TGCACGGAGAGA	10017008	NextSeq	N395	2017/05/11	huh7		zika		0	0	12
Barcode_701-522EX2	1001700803_B21	TAAGGCGA-TGCATCGCATAA	10017008	NextSeq	N395	2017/05/11	huh7		zika		0	0	12
Barcode_702-502EX2	1001700803_B22	CGTACTAG-TGCAATAGAGAG	10017008	NextSeq	N395	2017/05/11	huh7		zika		0	0	12
Barcode_702-513EX2	1001700803_B23	CGTACTAG-TGCACTAGTCGA	10017008	NextSeq	N395	2017/05/11	huh7		zika		0	0	12
Barcode_702-503EX2	1001700803_C1	CGTACTAG-TGCAAGAGGATA	10017008	NextSeq	N395	2017/05/11	huh7		zika		0	0	12
Barcode_702-515EX2	1001700803_C5	CGTACTAG-TGCAAGCTAGAA	10017008	NextSeq	N395	2017/05/11	huh7		zika		0	0	12
Barcode_702-505EX2	1001700803_C6	CGTACTAG-TGCACTCCTTAC	10017008	NextSeq	N395	2017/05/11	huh7		zika		0	0	12
Barcode_702-516EX2	1001700803_C8	CGTACTAG-TGCAACTCTAGG	10017008	NextSeq	N395	2017/05/11	huh7		zika		0	0	12
Barcode_702-506EX2	1001700803_C15	CGTACTAG-TGCATATGCAGT	10017008	NextSeq	N395	2017/05/11	huh7		zika		0	0	12
Barcode_702-517EX2	1001700803_C17	CGTACTAG-TGCATCTTACGC	10017008	NextSeq	N395	2017/05/11	huh7		zika		0	0	12
Barcode_702-507EX2	1001700803_C23	CGTACTAG-TGCATACTCCTT	10017008	NextSeq	N395	2017/05/11	huh7		zika		0	0	12
Barcode_702-518EX2	1001700803_D2	CGTACTAG-TGCACTTAATAG	10017008	NextSeq	N395	2017/05/11	huh7		zika		0	0	12
Barcode_702-508EX2	1001700803_D4	CGTACTAG-TGCAAGGCTTAG	10017008	NextSeq	N395	2017/05/11	huh7		zika		0	0	12
Barcode_702-520EX2	1001700803_D6	CGTACTAG-TGCAATAGCCTT	10017008	NextSeq	N395	2017/05/11	huh7		zika		0	0	12
Barcode_702-510EX2	1001700803_D17	CGTACTAG-TGCAATTAGACG	10017008	NextSeq	N395	2017/05/11	huh7		zika		0	0	12
Barcode_702-521EX2	1001700803_D24	CGTACTAG-TGCATAAGGCTC	10017008	NextSeq	N395	2017/05/11	huh7		zika		0	0	12
Barcode_702-511EX2	1001700803_E3	CGTACTAG-TGCACGGAGAGA	10017008	NextSeq	N395	2017/05/11	huh7		zika		0	0	12
Barcode_702-522EX2	1001700803_E5	CGTACTAG-TGCATCGCATAA	10017008	NextSeq	N395	2017/05/11	huh7		zika		0	0	12
Barcode_703-502EX2	1001700803_E13	AGGCAGAA-TGCAATAGAGAG	10017008	NextSeq	N395	2017/05/11	huh7		zika		0	0	12
Barcode_703-513EX2	1001700803_E18	AGGCAGAA-TGCACTAGTCGA	10017008	NextSeq	N395	2017/05/11	huh7		zika		0	0	12
Barcode_703-503EX2	1001700803_E23	AGGCAGAA-TGCAAGAGGATA	10017008	NextSeq	N395	2017/05/11	huh7		zika		0	0	12
Barcode_703-515EX2	1001700803_E24	AGGCAGAA-TGCAAGCTAGAA	10017008	NextSeq	N395	2017/05/11	huh7		zika		0	0	12
Barcode_703-505EX2	1001700803_F1	AGGCAGAA-TGCACTCCTTAC	10017008	NextSeq	N395	2017/05/11	huh7		zika		0	0	12
Barcode_703-516EX2	1001700803_F2	AGGCAGAA-TGCAACTCTAGG	10017008	NextSeq	N395	2017/05/11	huh7		zika		0	0	12
Barcode_703-506EX2	1001700803_F3	AGGCAGAA-TGCATATGCAGT	10017008	NextSeq	N395	2017/05/11	huh7		zika		0	0	12
Barcode_703-517EX2	1001700803_F4	AGGCAGAA-TGCATCTTACGC	10017008	NextSeq	N395	2017/05/11	huh7		zika		0	0	12
Barcode_703-507EX2	1001700803_F5	AGGCAGAA-TGCATACTCCTT	10017008	NextSeq	N395	2017/05/11	huh7		zika		0	0	12
Barcode_703-518EX2	1001700803_F17	AGGCAGAA-TGCACTTAATAG	10017008	NextSeq	N395	2017/05/11	huh7		zika		0	0	12
Barcode_703-508EX2	1001700803_F18	AGGCAGAA-TGCAAGGCTTAG	10017008	NextSeq	N395	2017/05/11	huh7		zika		0	0	12
Barcode_703-520EX2	1001700803_F19	AGGCAGAA-TGCAATAGCCTT	10017008	NextSeq	N395	2017/05/11	huh7		zika		0	0	12
Barcode_703-510EX2	1001700803_F21	AGGCAGAA-TGCAATTAGACG	10017008	NextSeq	N395	2017/05/11	huh7		zika		0	0	12
Barcode_703-521EX2	1001700803_G8	AGGCAGAA-TGCATAAGGCTC	10017008	NextSeq	N395	2017/05/11	huh7		zika		0	0	12
Barcode_703-511EX2	1001700803_G13	AGGCAGAA-TGCACGGAGAGA	10017008	NextSeq	N395	2017/05/11	huh7		zika		0	0	12
Barcode_703-522EX2	1001700803_G14	AGGCAGAA-TGCATCGCATAA	10017008	NextSeq	N395	2017/05/11	huh7		zika		0	0	12
Barcode_704-502EX2	1001700803_G17	TCCTGAGC-TGCAATAGAGAG	10017008	NextSeq	N395	2017/05/11	huh7		zika		0	0	12
Barcode_704-513EX2	1001700803_H8	TCCTGAGC-TGCACTAGTCGA	10017008	NextSeq	N395	2017/05/11	huh7		zika		0	0	12
Barcode_704-503EX2	1001700803_H19	TCCTGAGC-TGCAAGAGGATA	10017008	NextSeq	N395	2017/05/11	huh7		zika		0	0	12
Barcode_704-515EX2	1001700803_H21	TCCTGAGC-TGCAAGCTAGAA	10017008	NextSeq	N395	2017/05/11	huh7		zika		0	0	12
Barcode_704-505EX2	1001700803_I2	TCCTGAGC-TGCACTCCTTAC	10017008	NextSeq	N395	2017/05/11	huh7		zika		0	0	12
Barcode_704-516EX2	1001700803_I7	TCCTGAGC-TGCAACTCTAGG	10017008	NextSeq	N395	2017/05/11	huh7		zika		0	0	12
Barcode_704-506EX2	1001700803_I8	TCCTGAGC-TGCATATGCAGT	10017008	NextSeq	N395	2017/05/11	huh7		zika		0	0	12
Barcode_704-517EX2	1001700803_I15	TCCTGAGC-TGCATCTTACGC	10017008	NextSeq	N395	2017/05/11	huh7		zika		0	0	12
Barcode_704-507EX2	1001700803_I18	TCCTGAGC-TGCATACTCCTT	10017008	NextSeq	N395	2017/05/11	huh7		zika		0	0	12
Barcode_704-518EX2	1001700803_I19	TCCTGAGC-TGCACTTAATAG	10017008	NextSeq	N395	2017/05/11	huh7		zika		0	0	12
Barcode_704-508EX2	1001700803_I20	TCCTGAGC-TGCAAGGCTTAG	10017008	NextSeq	N395	2017/05/11	huh7		zika		0	0	12
Barcode_704-520EX2	1001700803_I21	TCCTGAGC-TGCAATAGCCTT	10017008	NextSeq	N395	2017/05/11	huh7		zika		0	0	12
Barcode_704-510EX2	1001700803_J1	TCCTGAGC-TGCAATTAGACG	10017008	NextSeq	N395	2017/05/11	huh7		zika		0	0	12
Barcode_704-521EX2	1001700803_J7	TCCTGAGC-TGCATAAGGCTC	10017008	NextSeq	N395	2017/05/11	huh7		zika		0	0	12
Barcode_704-511EX2	1001700803_J8	TCCTGAGC-TGCACGGAGAGA	10017008	NextSeq	N395	2017/05/11	huh7		zika		0	0	12
Barcode_704-522EX2	1001700803_J15	TCCTGAGC-TGCATCGCATAA	10017008	NextSeq	N395	2017/05/11	huh7		zika		0	0	12
Barcode_705-502EX2	1001700803_J16	GGACTCCT-TGCAATAGAGAG	10017008	NextSeq	N395	2017/05/11	huh7		zika		0	0	12
Barcode_705-513EX2	1001700803_J19	GGACTCCT-TGCACTAGTCGA	10017008	NextSeq	N395	2017/05/11	huh7		zika		0	0	12
Barcode_705-503EX2	1001700803_J20	GGACTCCT-TGCAAGAGGATA	10017008	NextSeq	N395	2017/05/11	huh7		zika		0	0	12
Barcode_705-515EX2	1001700803_K2	GGACTCCT-TGCAAGCTAGAA	10017008	NextSeq	N395	2017/05/11	huh7		zika		0	0	12
Barcode_705-505EX2	1001700803_K9	GGACTCCT-TGCACTCCTTAC	10017008	NextSeq	N395	2017/05/11	huh7		zika		0	0	12
Barcode_705-516EX2	1001700803_K20	GGACTCCT-TGCAACTCTAGG	10017008	NextSeq	N395	2017/05/11	huh7		zika		0	0	12
Barcode_705-506EX2	1001700803_L1	GGACTCCT-TGCATATGCAGT	10017008	NextSeq	N395	2017/05/11	huh7		zika		0	0	12
Barcode_705-517EX2	1001700803_L11	GGACTCCT-TGCATCTTACGC	10017008	NextSeq	N395	2017/05/11	huh7		zika		0	0	12
Barcode_705-507EX2	1001700803_L16	GGACTCCT-TGCATACTCCTT	10017008	NextSeq	N395	2017/05/11	huh7		zika		0	0	12
Barcode_705-518EX2	1001700803_L17	GGACTCCT-TGCACTTAATAG	10017008	NextSeq	N395	2017/05/11	huh7		zika		0	0	12
Barcode_705-508EX2	1001700803_L19	GGACTCCT-TGCAAGGCTTAG	10017008	NextSeq	N395	2017/05/11	huh7		zika		0	0	12
Barcode_705-520EX2	1001700803_L20	GGACTCCT-TGCAATAGCCTT	10017008	NextSeq	N395	2017/05/11	huh7		zika		0	0	12
Barcode_705-510EX2	1001700803_M1	GGACTCCT-TGCAATTAGACG	10017008	NextSeq	N395	2017/05/11	huh7		zika		0	0	12
Barcode_705-521EX2	1001700803_M3	GGACTCCT-TGCATAAGGCTC	10017008	NextSeq	N395	2017/05/11	huh7		zika		0	0	12
Barcode_705-511EX2	1001700803_M4	GGACTCCT-TGCACGGAGAGA	10017008	NextSeq	N395	2017/05/11	huh7		zika		0	0	12
Barcode_705-522EX2	1001700803_M9	GGACTCCT-TGCATCGCATAA	10017008	NextSeq	N395	2017/05/11	huh7		zika		0	0	12
Barcode_706-502EX2	1001700803_M10	TAGGCATG-TGCAATAGAGAG	10017008	NextSeq	N395	2017/05/11	huh7		zika		0	0	12
Barcode_706-513EX2	1001700803_M11	TAGGCATG-TGCACTAGTCGA	10017008	NextSeq	N395	2017/05/11	huh7		zika		0	0	12
Barcode_706-503EX2	1001700803_M12	TAGGCATG-TGCAAGAGGATA	10017008	NextSeq	N395	2017/05/11	huh7		zika		0	0	12
Barcode_706-515EX2	1001700803_M15	TAGGCATG-TGCAAGCTAGAA	10017008	NextSeq	N395	2017/05/11	huh7		zika		0	0	12
Barcode_706-505EX2	1001700803_M18	TAGGCATG-TGCACTCCTTAC	10017008	NextSeq	N395	2017/05/11	huh7		zika		0	0	12
Barcode_706-516EX2	1001700803_M19	TAGGCATG-TGCAACTCTAGG	10017008	NextSeq	N395	2017/05/11	huh7		zika		0	0	12
Barcode_706-506EX2	1001700803_M20	TAGGCATG-TGCATATGCAGT	10017008	NextSeq	N395	2017/05/11	huh7		zika		0	0	12
Barcode_706-517EX2	1001700803_N1	TAGGCATG-TGCATCTTACGC	10017008	NextSeq	N395	2017/05/11	huh7		zika		0	0	12
Barcode_706-507EX2	1001700803_N7	TAGGCATG-TGCATACTCCTT	10017008	NextSeq	N395	2017/05/11	huh7		zika		0	0	12
Barcode_706-518EX2	1001700803_N8	TAGGCATG-TGCACTTAATAG	10017008	NextSeq	N395	2017/05/11	huh7		zika		0	0	12
Barcode_706-508EX2	1001700803_N9	TAGGCATG-TGCAAGGCTTAG	10017008	NextSeq	N395	2017/05/11	huh7		zika		0	0	12
Barcode_706-520EX2	1001700803_N13	TAGGCATG-TGCAATAGCCTT	10017008	NextSeq	N395	2017/05/11	huh7		zika		0	0	12
Barcode_706-510EX2	1001700803_N15	TAGGCATG-TGCAATTAGACG	10017008	NextSeq	N395	2017/05/11	huh7		zika		0	0	12
Barcode_706-521EX2	1001700803_N19	TAGGCATG-TGCATAAGGCTC	10017008	NextSeq	N395	2017/05/11	huh7		zika		0	0	12
Barcode_706-511EX2	1001700803_O1	TAGGCATG-TGCACGGAGAGA	10017008	NextSeq	N395	2017/05/11	huh7		zika		0	0	12
Barcode_706-522EX2	1001700803_O5	TAGGCATG-TGCATCGCATAA	10017008	NextSeq	N395	2017/05/11	huh7		zika		0	0	12
Barcode_707-502EX2	1001700803_O7	CTCTCTAC-TGCAATAGAGAG	10017008	NextSeq	N395	2017/05/11	huh7		zika		0	0	12
Barcode_707-513EX2	1001700803_O16	CTCTCTAC-TGCACTAGTCGA	10017008	NextSeq	N395	2017/05/11	huh7		zika		0	0	12
Barcode_707-503EX2	1001700803_O17	CTCTCTAC-TGCAAGAGGATA	10017008	NextSeq	N395	2017/05/11	huh7		zika		0	0	12
Barcode_707-515EX2	1001700803_O18	CTCTCTAC-TGCAAGCTAGAA	10017008	NextSeq	N395	2017/05/11	huh7		zika		0	0	12
Barcode_707-505EX2	1001700803_O21	CTCTCTAC-TGCACTCCTTAC	10017008	NextSeq	N395	2017/05/11	huh7		zika		0	0	12
Barcode_707-516EX2	1001700803_P5	CTCTCTAC-TGCAACTCTAGG	10017008	NextSeq	N395	2017/05/11	huh7		zika		0	0	12
Barcode_707-506EX2	1001700803_P9	CTCTCTAC-TGCATATGCAGT	10017008	NextSeq	N395	2017/05/11	huh7		zika		0	0	12
Barcode_707-517EX2	1001700803_P10	CTCTCTAC-TGCATCTTACGC	10017008	NextSeq	N395	2017/05/11	huh7		zika		0	0	12
Barcode_707-507EX2	1001700803_P11	CTCTCTAC-TGCATACTCCTT	10017008	NextSeq	N395	2017/05/11	huh7		zika		0	0	12
Barcode_707-518EX2	1001700803_P12	CTCTCTAC-TGCACTTAATAG	10017008	NextSeq	N395	2017/05/11	huh7		zika		0	0	12
Barcode_707-508EX2	1001700804_A7	CTCTCTAC-TGCAAGGCTTAG	10017008	NextSeq	N395	2017/05/11	huh7	0.0	zika		0	1	12
Barcode_707-520EX2	1001700804_A9	CTCTCTAC-TGCAATAGCCTT	10017008	NextSeq	N395	2017/05/11	huh7	0.0	zika		1	1	12
Barcode_707-510EX2	1001700804_A17	CTCTCTAC-TGCAATTAGACG	10017008	NextSeq	N395	2017/05/11	huh7	0.0	zika		0	1	12
Barcode_707-521EX2	1001700804_A21	CTCTCTAC-TGCATAAGGCTC	10017008	NextSeq	N395	2017/05/11	huh7	0.0	zika		0	1	12
Barcode_707-511EX2	1001700804_A23	CTCTCTAC-TGCACGGAGAGA	10017008	NextSeq	N395	2017/05/11	huh7	0.4887573964497041	zika		4	1	12
Barcode_707-522EX2	1001700804_B2	CTCTCTAC-TGCATCGCATAA	10017008	NextSeq	N395	2017/05/11	huh7	0.0	zika		0	1	12
Barcode_710-502EX2	1001700804_B4	CGAGGCTG-TGCAATAGAGAG	10017008	NextSeq	N395	2017/05/11	huh7	1.63768115942029	zika		33	1	12
Barcode_710-513EX2	1001700804_B5	CGAGGCTG-TGCACTAGTCGA	10017008	NextSeq	N395	2017/05/11	huh7	0.0	zika		0	1	12
Barcode_710-503EX2	1001700804_B6	CGAGGCTG-TGCAAGAGGATA	10017008	NextSeq	N395	2017/05/11	huh7	0.0	zika		1	1	12
Barcode_710-515EX2	1001700804_B9	CGAGGCTG-TGCAAGCTAGAA	10017008	NextSeq	N395	2017/05/11	huh7	30.362116991643454	zika		635	1	12
Barcode_710-505EX2	1001700804_B10	CGAGGCTG-TGCACTCCTTAC	10017008	NextSeq	N395	2017/05/11	huh7	0.0	zika		0	1	12
Barcode_710-516EX2	1001700804_B12	CGAGGCTG-TGCAACTCTAGG	10017008	NextSeq	N395	2017/05/11	huh7	0.0	zika		0	1	12
Barcode_710-506EX2	1001700804_B16	CGAGGCTG-TGCATATGCAGT	10017008	NextSeq	N395	2017/05/11	huh7	0.0	zika		0	1	12
Barcode_710-517EX2	1001700804_B18	CGAGGCTG-TGCATCTTACGC	10017008	NextSeq	N395	2017/05/11	huh7	0.0	zika		0	1	12
Barcode_710-507EX2	1001700804_B22	CGAGGCTG-TGCATACTCCTT	10017008	NextSeq	N395	2017/05/11	huh7	0.0	zika		0	1	12
Barcode_710-518EX2	1001700804_B23	CGAGGCTG-TGCACTTAATAG	10017008	NextSeq	N395	2017/05/11	huh7	0.0	zika		0	1	12
Barcode_710-508EX2	1001700804_C3	CGAGGCTG-TGCAAGGCTTAG	10017008	NextSeq	N395	2017/05/11	huh7	0.0	zika		0	1	12
Barcode_710-520EX2	1001700804_C9	CGAGGCTG-TGCAATAGCCTT	10017008	NextSeq	N395	2017/05/11	huh7	0.13039772727272728	zika		4	1	12
Barcode_710-510EX2	1001700804_C10	CGAGGCTG-TGCAATTAGACG	10017008	NextSeq	N395	2017/05/11	huh7	0.38505747126436785	zika		0	1	12
Barcode_710-521EX2	1001700804_C11	CGAGGCTG-TGCATAAGGCTC	10017008	NextSeq	N395	2017/05/11	huh7	0.0	zika		0	1	12
Barcode_710-511EX2	1001700804_C12	CGAGGCTG-TGCACGGAGAGA	10017008	NextSeq	N395	2017/05/11	huh7	0.0	zika		0	1	12
Barcode_710-522EX2	1001700804_C15	CGAGGCTG-TGCATCGCATAA	10017008	NextSeq	N395	2017/05/11	huh7	3.9704433497536953	zika		69	1	12
Barcode_711-502EX2	1001700804_C19	AAGAGGCA-TGCAATAGAGAG	10017008	NextSeq	N395	2017/05/11	huh7	0.0	zika		0	1	12
Barcode_711-513EX2	1001700804_C21	AAGAGGCA-TGCACTAGTCGA	10017008	NextSeq	N395	2017/05/11	huh7	0.0	zika		7	1	12
Barcode_711-503EX2	1001700804_D8	AAGAGGCA-TGCAAGAGGATA	10017008	NextSeq	N395	2017/05/11	huh7	0.2504201680672269	zika		5	1	12
Barcode_711-515EX2	1001700804_D9	AAGAGGCA-TGCAAGCTAGAA	10017008	NextSeq	N395	2017/05/11	huh7	0.19999999999999998	zika		0	1	12
Barcode_711-505EX2	1001700804_D12	AAGAGGCA-TGCACTCCTTAC	10017008	NextSeq	N395	2017/05/11	huh7	0.4853556485355648	zika		10	1	12
Barcode_711-516EX2	1001700804_D13	AAGAGGCA-TGCAACTCTAGG	10017008	NextSeq	N395	2017/05/11	huh7	0.0	zika		0	1	12
Barcode_711-506EX2	1001700804_D15	AAGAGGCA-TGCATATGCAGT	10017008	NextSeq	N395	2017/05/11	huh7	0.0	zika		0	1	12
Barcode_711-517EX2	1001700804_D16	AAGAGGCA-TGCATCTTACGC	10017008	NextSeq	N395	2017/05/11	huh7	4.628099173553719	zika		107	1	12
Barcode_711-507EX2	1001700804_D21	AAGAGGCA-TGCATACTCCTT	10017008	NextSeq	N395	2017/05/11	huh7	0.0	zika		3	1	12
Barcode_711-518EX2	1001700804_D22	AAGAGGCA-TGCACTTAATAG	10017008	NextSeq	N395	2017/05/11	huh7	0.0	zika		0	1	12
Barcode_711-508EX2	1001700804_E2	AAGAGGCA-TGCAAGGCTTAG	10017008	NextSeq	N395	2017/05/11	huh7	0.0	zika		0	1	12
Barcode_711-520EX2	1001700804_E3	AAGAGGCA-TGCAATAGCCTT	10017008	NextSeq	N395	2017/05/11	huh7	1.761061946902655	zika		26	1	12
Barcode_711-510EX2	1001700804_E9	AAGAGGCA-TGCAATTAGACG	10017008	NextSeq	N395	2017/05/11	huh7	0.17373737373737372	zika		1	1	12
Barcode_711-521EX2	1001700804_E15	AAGAGGCA-TGCATAAGGCTC	10017008	NextSeq	N395	2017/05/11	huh7	6.221198156682028	zika		53	1	12
Barcode_711-511EX2	1001700804_E16	AAGAGGCA-TGCACGGAGAGA	10017008	NextSeq	N395	2017/05/11	huh7	0.4101123595505618	zika		59	1	12
Barcode_711-522EX2	1001700804_E19	AAGAGGCA-TGCATCGCATAA	10017008	NextSeq	N395	2017/05/11	huh7	1.644578313253012	zika		29	1	12
Barcode_712-502EX2	1001700804_E21	GTAGAGGA-TGCAATAGAGAG	10017008	NextSeq	N395	2017/05/11	huh7	0.1881656804733728	zika		45	1	12
Barcode_712-513EX2	1001700804_E22	GTAGAGGA-TGCACTAGTCGA	10017008	NextSeq	N395	2017/05/11	huh7	0.0	zika		0	1	12
Barcode_712-503EX2	1001700804_E24	GTAGAGGA-TGCAAGAGGATA	10017008	NextSeq	N395	2017/05/11	huh7	0.0	zika		0	1	12
Barcode_712-515EX2	1001700804_F1	GTAGAGGA-TGCAAGCTAGAA	10017008	NextSeq	N395	2017/05/11	huh7	0.23248081841432225	zika		1	1	12
Barcode_712-505EX2	1001700804_F7	GTAGAGGA-TGCACTCCTTAC	10017008	NextSeq	N395	2017/05/11	huh7	0.0	zika		0	1	12
Barcode_712-516EX2	1001700804_F19	GTAGAGGA-TGCAACTCTAGG	10017008	NextSeq	N395	2017/05/11	huh7	0.0	zika		0	1	12
Barcode_712-506EX2	1001700804_F20	GTAGAGGA-TGCATATGCAGT	10017008	NextSeq	N395	2017/05/11	huh7	0.0	zika		0	1	12
Barcode_712-517EX2	1001700804_F21	GTAGAGGA-TGCATCTTACGC	10017008	NextSeq	N395	2017/05/11	huh7	1.856353591160221	zika		31	1	12
Barcode_712-507EX2	1001700804_F23	GTAGAGGA-TGCATACTCCTT	10017008	NextSeq	N395	2017/05/11	huh7	0.0	zika		4	1	12
Barcode_712-518EX2	1001700804_F24	GTAGAGGA-TGCACTTAATAG	10017008	NextSeq	N395	2017/05/11	huh7	0.0	zika		0	1	12
Barcode_712-508EX2	1001700804_G1	GTAGAGGA-TGCAAGGCTTAG	10017008	NextSeq	N395	2017/05/11	huh7	0.47230320699708456	zika		39	1	12
Barcode_712-520EX2	1001700804_G4	GTAGAGGA-TGCAATAGCCTT	10017008	NextSeq	N395	2017/05/11	huh7	0.0	zika		0	1	12
Barcode_712-510EX2	1001700804_G10	GTAGAGGA-TGCAATTAGACG	10017008	NextSeq	N395	2017/05/11	huh7	0.0	zika		0	1	12
Barcode_712-521EX2	1001700804_G16	GTAGAGGA-TGCATAAGGCTC	10017008	NextSeq	N395	2017/05/11	huh7	20.82840236686391	zika		179	1	12
Barcode_712-511EX2	1001700804_G20	GTAGAGGA-TGCACGGAGAGA	10017008	NextSeq	N395	2017/05/11	huh7	0.0	zika		0	1	12
Barcode_712-522EX2	1001700804_G22	GTAGAGGA-TGCATCGCATAA	10017008	NextSeq	N395	2017/05/11	huh7	0.0	zika		0	1	12
Barcode_714-502EX2	1001700804_G23	GCTCATGA-TGCAATAGAGAG	10017008	NextSeq	N395	2017/05/11	huh7	0.0	zika		0	1	12
Barcode_714-513EX2	1001700804_H2	GCTCATGA-TGCACTAGTCGA	10017008	NextSeq	N395	2017/05/11	huh7	0.0	zika		0	1	12
Barcode_714-503EX2	1001700804_H3	GCTCATGA-TGCAAGAGGATA	10017008	NextSeq	N395	2017/05/11	huh7	6.865079365079366	zika		206	1	12
Barcode_714-515EX2	1001700804_H7	GCTCATGA-TGCAAGCTAGAA	10017008	NextSeq	N395	2017/05/11	huh7	5.502392344497608	zika		60	1	12
Barcode_714-505EX2	1001700804_H11	GCTCATGA-TGCACTCCTTAC	10017008	NextSeq	N395	2017/05/11	huh7	0.0	zika		0	1	12
Barcode_714-516EX2	1001700804_H16	GCTCATGA-TGCAACTCTAGG	10017008	NextSeq	N395	2017/05/11	huh7	3.0963302752293576	zika		0	1	12
Barcode_714-506EX2	1001700804_H20	GCTCATGA-TGCATATGCAGT	10017008	NextSeq	N395	2017/05/11	huh7	0.0	zika		0	1	12
Barcode_714-517EX2	1001700804_H22	GCTCATGA-TGCATCTTACGC	10017008	NextSeq	N395	2017/05/11	huh7	0.6797385620915033	zika		5	1	12
Barcode_714-507EX2	1001700804_H23	GCTCATGA-TGCATACTCCTT	10017008	NextSeq	N395	2017/05/11	huh7	0.0	zika		0	1	12
Barcode_714-518EX2	1001700804_I4	GCTCATGA-TGCACTTAATAG	10017008	NextSeq	N395	2017/05/11	huh7	0.0	zika		0	1	12
Barcode_714-508EX2	1001700804_I6	GCTCATGA-TGCAAGGCTTAG	10017008	NextSeq	N395	2017/05/11	huh7	2.650943396226415	zika		17	1	12
Barcode_714-520EX2	1001700804_I7	GCTCATGA-TGCAATAGCCTT	10017008	NextSeq	N395	2017/05/11	huh7	0.0	zika		0	1	12
Barcode_714-510EX2	1001700804_I11	GCTCATGA-TGCAATTAGACG	10017008	NextSeq	N395	2017/05/11	huh7	0.0	zika		0	1	12
Barcode_714-521EX2	1001700804_I15	GCTCATGA-TGCATAAGGCTC	10017008	NextSeq	N395	2017/05/11	huh7	0.0	zika		0	1	12
Barcode_714-511EX2	1001700804_I16	GCTCATGA-TGCACGGAGAGA	10017008	NextSeq	N395	2017/05/11	huh7	0.0	zika		0	1	12
Barcode_714-522EX2	1001700804_I17	GCTCATGA-TGCATCGCATAA	10017008	NextSeq	N395	2017/05/11	huh7	0.0	zika		0	1	12
Barcode_715-502EX2	1001700804_I18	ATCTCAGG-TGCAATAGAGAG	10017008	NextSeq	N395	2017/05/11	huh7	0.5744	zika		17	1	12
Barcode_715-513EX2	1001700804_I19	ATCTCAGG-TGCACTAGTCGA	10017008	NextSeq	N395	2017/05/11	huh7	0.0	zika		0	1	12
Barcode_715-503EX2	1001700804_I21	ATCTCAGG-TGCAAGAGGATA	10017008	NextSeq	N395	2017/05/11	huh7	0.0	zika		0	1	12
Barcode_715-515EX2	1001700804_I22	ATCTCAGG-TGCAAGCTAGAA	10017008	NextSeq	N395	2017/05/11	huh7	3.8232323232323235	zika		20	1	12
Barcode_715-505EX2	1001700804_J1	ATCTCAGG-TGCACTCCTTAC	10017008	NextSeq	N395	2017/05/11	huh7	3.1014492753623184	zika		101	1	12
Barcode_715-516EX2	1001700804_J4	ATCTCAGG-TGCAACTCTAGG	10017008	NextSeq	N395	2017/05/11	huh7	5.18796992481203	zika		50	1	12
Barcode_715-506EX2	1001700804_J6	ATCTCAGG-TGCATATGCAGT	10017008	NextSeq	N395	2017/05/11	huh7	0.0	zika		0	1	12
Barcode_715-517EX2	1001700804_J11	ATCTCAGG-TGCATCTTACGC	10017008	NextSeq	N395	2017/05/11	huh7	17.31800766283525	zika		95	1	12
Barcode_715-507EX2	1001700804_J12	ATCTCAGG-TGCATACTCCTT	10017008	NextSeq	N395	2017/05/11	huh7	0.0	zika		2	1	12
Barcode_715-518EX2	1001700804_J15	ATCTCAGG-TGCACTTAATAG	10017008	NextSeq	N395	2017/05/11	huh7	1.0	zika		7	1	12
Barcode_715-508EX2	1001700804_J17	ATCTCAGG-TGCAAGGCTTAG	10017008	NextSeq	N395	2017/05/11	huh7	11.507537688442211	zika		13	1	12
Barcode_715-520EX2	1001700804_J18	ATCTCAGG-TGCAATAGCCTT	10017008	NextSeq	N395	2017/05/11	huh7	3.4160583941605833	zika		0	1	12
Barcode_715-510EX2	1001700804_K4	ATCTCAGG-TGCAATTAGACG	10017008	NextSeq	N395	2017/05/11	huh7	0.0	zika		0	1	12
Barcode_715-521EX2	1001700804_K5	ATCTCAGG-TGCATAAGGCTC	10017008	NextSeq	N395	2017/05/11	huh7	0.0	zika		0	1	12
Barcode_715-511EX2	1001700804_K6	ATCTCAGG-TGCACGGAGAGA	10017008	NextSeq	N395	2017/05/11	huh7	0.0	zika		0	1	12
Barcode_715-522EX2	1001700804_K11	ATCTCAGG-TGCATCGCATAA	10017008	NextSeq	N395	2017/05/11	huh7	0.0	zika		5	1	12
Barcode_716-502EX2	1001700804_K12	ACTCGCTA-TGCAATAGAGAG	10017008	NextSeq	N395	2017/05/11	huh7	0.0672316384180791	zika		0	1	12
Barcode_716-513EX2	1001700804_K15	ACTCGCTA-TGCACTAGTCGA	10017008	NextSeq	N395	2017/05/11	huh7	0.0	zika		0	1	12
Barcode_716-503EX2	1001700804_K16	ACTCGCTA-TGCAAGAGGATA	10017008	NextSeq	N395	2017/05/11	huh7	0.0	zika		0	1	12
Barcode_716-515EX2	1001700804_K17	ACTCGCTA-TGCAAGCTAGAA	10017008	NextSeq	N395	2017/05/11	huh7	2.8666666666666667	zika		12	1	12
Barcode_716-505EX2	1001700804_L9	ACTCGCTA-TGCACTCCTTAC	10017008	NextSeq	N395	2017/05/11	huh7	0.0	zika		0	1	12
Barcode_716-516EX2	1001700804_L10	ACTCGCTA-TGCAACTCTAGG	10017008	NextSeq	N395	2017/05/11	huh7	0.0	zika		0	1	12
Barcode_716-506EX2	1001700804_L11	ACTCGCTA-TGCATATGCAGT	10017008	NextSeq	N395	2017/05/11	huh7	0.0	zika		0	1	12
Barcode_716-517EX2	1001700804_L12	ACTCGCTA-TGCATCTTACGC	10017008	NextSeq	N395	2017/05/11	huh7	0.0	zika		0	1	12
Barcode_716-507EX2	1001700804_L16	ACTCGCTA-TGCATACTCCTT	10017008	NextSeq	N395	2017/05/11	huh7	0.0	zika		0	1	12
Barcode_716-518EX2	1001700804_L18	ACTCGCTA-TGCACTTAATAG	10017008	NextSeq	N395	2017/05/11	huh7	1.3413173652694612	zika		10	1	12
Barcode_716-508EX2	1001700804_L21	ACTCGCTA-TGCAAGGCTTAG	10017008	NextSeq	N395	2017/05/11	huh7	0.21775147928994082	zika		3	1	12
Barcode_716-520EX2	1001700804_L22	ACTCGCTA-TGCAATAGCCTT	10017008	NextSeq	N395	2017/05/11	huh7	0.0	zika		0	1	12
Barcode_716-510EX2	1001700804_M1	ACTCGCTA-TGCAATTAGACG	10017008	NextSeq	N395	2017/05/11	huh7	0.0	zika		0	1	12
Barcode_716-521EX2	1001700804_M2	ACTCGCTA-TGCATAAGGCTC	10017008	NextSeq	N395	2017/05/11	huh7	0.0844776119402985	zika		7	1	12
Barcode_716-511EX2	1001700804_M3	ACTCGCTA-TGCACGGAGAGA	10017008	NextSeq	N395	2017/05/11	huh7	0.08680981595092024	zika		17	1	12
Barcode_716-522EX2	1001700804_M8	ACTCGCTA-TGCATCGCATAA	10017008	NextSeq	N395	2017/05/11	huh7	1.8766666666666667	zika		72	1	12
Barcode_718-502EX2	1001700804_M10	GGAGCTAC-TGCAATAGAGAG	10017008	NextSeq	N395	2017/05/11	huh7	0.913793103448276	zika		15	1	12
Barcode_718-513EX2	1001700804_M15	GGAGCTAC-TGCACTAGTCGA	10017008	NextSeq	N395	2017/05/11	huh7	5.097087378640777	zika		126	1	12
Barcode_718-503EX2	1001700804_M23	GGAGCTAC-TGCAAGAGGATA	10017008	NextSeq	N395	2017/05/11	huh7	0.0	zika		0	1	12
Barcode_718-515EX2	1001700804_N1	GGAGCTAC-TGCAAGCTAGAA	10017008	NextSeq	N395	2017/05/11	huh7	0.0	zika		0	1	12
Barcode_718-505EX2	1001700804_N2	GGAGCTAC-TGCACTCCTTAC	10017008	NextSeq	N395	2017/05/11	huh7	0.0	zika		6	1	12
Barcode_718-516EX2	1001700804_N4	GGAGCTAC-TGCAACTCTAGG	10017008	NextSeq	N395	2017/05/11	huh7	0.0	zika		0	1	12
Barcode_718-506EX2	1001700804_N5	GGAGCTAC-TGCATATGCAGT	10017008	NextSeq	N395	2017/05/11	huh7	1.9238845144356955	zika		29	1	12
Barcode_718-517EX2	1001700804_N6	GGAGCTAC-TGCATCTTACGC	10017008	NextSeq	N395	2017/05/11	huh7	0.0	zika		0	1	12
Barcode_718-507EX2	1001700804_N7	GGAGCTAC-TGCATACTCCTT	10017008	NextSeq	N395	2017/05/11	huh7	12.468619246861925	zika		126	1	12
Barcode_718-518EX2	1001700804_N8	GGAGCTAC-TGCACTTAATAG	10017008	NextSeq	N395	2017/05/11	huh7	1.5470588235294118	zika		9	1	12
Barcode_718-508EX2	1001700804_N10	GGAGCTAC-TGCAAGGCTTAG	10017008	NextSeq	N395	2017/05/11	huh7	0.0	zika		0	1	12
Barcode_718-520EX2	1001700804_N11	GGAGCTAC-TGCAATAGCCTT	10017008	NextSeq	N395	2017/05/11	huh7	0.0	zika		0	1	12
Barcode_718-510EX2	1001700804_N17	GGAGCTAC-TGCAATTAGACG	10017008	NextSeq	N395	2017/05/11	huh7	0.0	zika		0	1	12
Barcode_718-521EX2	1001700804_N19	GGAGCTAC-TGCATAAGGCTC	10017008	NextSeq	N395	2017/05/11	huh7	0.0	zika		0	1	12
Barcode_718-511EX2	1001700804_N22	GGAGCTAC-TGCACGGAGAGA	10017008	NextSeq	N395	2017/05/11	huh7	2.034013605442177	zika		42	1	12
Barcode_718-522EX2	1001700804_O3	GGAGCTAC-TGCATCGCATAA	10017008	NextSeq	N395	2017/05/11	huh7	0.0	zika		0	1	12
Barcode_719-502EX2	1001700804_O4	GCGTAGTA-TGCAATAGAGAG	10017008	NextSeq	N395	2017/05/11	huh7	0.0	zika		0	1	12
Barcode_719-513EX2	1001700804_O8	GCGTAGTA-TGCACTAGTCGA	10017008	NextSeq	N395	2017/05/11	huh7	1.1884615384615385	zika		1	1	12
Barcode_719-503EX2	1001700804_O9	GCGTAGTA-TGCAAGAGGATA	10017008	NextSeq	N395	2017/05/11	huh7	0.0	zika		0	1	12
Barcode_719-515EX2	1001700804_O19	GCGTAGTA-TGCAAGCTAGAA	10017008	NextSeq	N395	2017/05/11	huh7	2.387755102040816	zika		14	1	12
Barcode_719-505EX2	1001700804_P3	GCGTAGTA-TGCACTCCTTAC	10017008	NextSeq	N395	2017/05/11	huh7	1.3894389438943895	zika		3	1	12
Barcode_719-516EX2	1001700804_P4	GCGTAGTA-TGCAACTCTAGG	10017008	NextSeq	N395	2017/05/11	huh7	0.0	zika		0	1	12
Barcode_719-506EX2	1001700804_P5	GCGTAGTA-TGCATATGCAGT	10017008	NextSeq	N395	2017/05/11	huh7	0.3281733746130031	zika		11	1	12
Barcode_719-517EX2	1001700804_P8	GCGTAGTA-TGCATCTTACGC	10017008	NextSeq	N395	2017/05/11	huh7	1.4804469273743015	zika		50	1	12
Barcode_719-507EX2	1001700804_P19	GCGTAGTA-TGCATACTCCTT	10017008	NextSeq	N395	2017/05/11	huh7	0.0	zika		0	1	12
Barcode_719-518EX2	1001700804_P22	GCGTAGTA-TGCACTTAATAG	10017008	NextSeq	N395	2017/05/11	huh7	5.454545454545454	zika		1	1	12
Barcode_701-502EX3	1001700805_A8	TAAGGCGA-CTAGATAGAGAG	10017008	NextSeq	N395	2017/05/11	huh7		zika		0	0	24
Barcode_701-513EX3	1001700805_A10	TAAGGCGA-CTAGCTAGTCGA	10017008	NextSeq	N395	2017/05/11	huh7		zika		0	0	24
Barcode_701-503EX3	1001700805_A12	TAAGGCGA-CTAGAGAGGATA	10017008	NextSeq	N395	2017/05/11	huh7		zika		0	0	24
Barcode_701-515EX3	1001700805_A23	TAAGGCGA-CTAGAGCTAGAA	10017008	NextSeq	N395	2017/05/11	huh7		zika		0	0	24
Barcode_701-505EX3	1001700805_B7	TAAGGCGA-CTAGCTCCTTAC	10017008	NextSeq	N395	2017/05/11	huh7		zika		0	0	24
Barcode_701-516EX3	1001700805_B8	TAAGGCGA-CTAGACTCTAGG	10017008	NextSeq	N395	2017/05/11	huh7		zika		0	0	24
Barcode_701-506EX3	1001700805_B9	TAAGGCGA-CTAGTATGCAGT	10017008	NextSeq	N395	2017/05/11	huh7		zika		0	0	24
Barcode_701-517EX3	1001700805_B10	TAAGGCGA-CTAGTCTTACGC	10017008	NextSeq	N395	2017/05/11	huh7		zika		0	0	24
Barcode_701-507EX3	1001700805_B11	TAAGGCGA-CTAGTACTCCTT	10017008	NextSeq	N395	2017/05/11	huh7		zika		0	0	24
Barcode_701-518EX3	1001700805_B13	TAAGGCGA-CTAGCTTAATAG	10017008	NextSeq	N395	2017/05/11	huh7		zika		0	0	24
Barcode_701-508EX3	1001700805_C3	TAAGGCGA-CTAGAGGCTTAG	10017008	NextSeq	N395	2017/05/11	huh7		zika		0	0	24
Barcode_701-520EX3	1001700805_C9	TAAGGCGA-CTAGATAGCCTT	10017008	NextSeq	N395	2017/05/11	huh7		zika		0	0	24
Barcode_701-510EX3	1001700805_C12	TAAGGCGA-CTAGATTAGACG	10017008	NextSeq	N395	2017/05/11	huh7		zika		0	0	24
Barcode_701-521EX3	1001700805_C14	TAAGGCGA-CTAGTAAGGCTC	10017008	NextSeq	N395	2017/05/11	huh7		zika		0	0	24
Barcode_701-511EX3	1001700805_C17	TAAGGCGA-CTAGCGGAGAGA	10017008	NextSeq	N395	2017/05/11	huh7		zika		0	0	24
Barcode_701-522EX3	1001700805_C18	TAAGGCGA-CTAGTCGCATAA	10017008	NextSeq	N395	2017/05/11	huh7		zika		0	0	24
Barcode_702-502EX3	1001700805_C24	CGTACTAG-CTAGATAGAGAG	10017008	NextSeq	N395	2017/05/11	huh7		zika		0	0	24
Barcode_702-513EX3	1001700805_D2	CGTACTAG-CTAGCTAGTCGA	10017008	NextSeq	N395	2017/05/11	huh7		zika		0	0	24
Barcode_702-503EX3	1001700805_D3	CGTACTAG-CTAGAGAGGATA	10017008	NextSeq	N395	2017/05/11	huh7		zika		0	0	24
Barcode_702-515EX3	1001700805_D4	CGTACTAG-CTAGAGCTAGAA	10017008	NextSeq	N395	2017/05/11	huh7		zika		0	0	24
Barcode_702-505EX3	1001700805_D8	CGTACTAG-CTAGCTCCTTAC	10017008	NextSeq	N395	2017/05/11	huh7		zika		0	0	24
Barcode_702-516EX3	1001700805_D13	CGTACTAG-CTAGACTCTAGG	10017008	NextSeq	N395	2017/05/11	huh7		zika		0	0	24
Barcode_702-506EX3	1001700805_D17	CGTACTAG-CTAGTATGCAGT	10017008	NextSeq	N395	2017/05/11	huh7		zika		0	0	24
Barcode_702-517EX3	1001700805_D19	CGTACTAG-CTAGTCTTACGC	10017008	NextSeq	N395	2017/05/11	huh7		zika		0	0	24
Barcode_702-507EX3	1001700805_D22	CGTACTAG-CTAGTACTCCTT	10017008	NextSeq	N395	2017/05/11	huh7		zika		0	0	24
Barcode_702-518EX3	1001700805_D23	CGTACTAG-CTAGCTTAATAG	10017008	NextSeq	N395	2017/05/11	huh7		zika		0	0	24
Barcode_702-508EX3	1001700805_E4	CGTACTAG-CTAGAGGCTTAG	10017008	NextSeq	N395	2017/05/11	huh7		zika		0	0	24
Barcode_702-520EX3	1001700805_E8	CGTACTAG-CTAGATAGCCTT	10017008	NextSeq	N395	2017/05/11	huh7		zika		0	0	24
Barcode_702-510EX3	1001700805_E12	CGTACTAG-CTAGATTAGACG	10017008	NextSeq	N395	2017/05/11	huh7		zika		0	0	24
Barcode_702-521EX3	1001700805_E13	CGTACTAG-CTAGTAAGGCTC	10017008	NextSeq	N395	2017/05/11	huh7		zika		0	0	24
Barcode_702-511EX3	1001700805_E14	CGTACTAG-CTAGCGGAGAGA	10017008	NextSeq	N395	2017/05/11	huh7		zika		0	0	24
Barcode_702-522EX3	1001700805_E15	CGTACTAG-CTAGTCGCATAA	10017008	NextSeq	N395	2017/05/11	huh7		zika		0	0	24
Barcode_703-502EX3	1001700805_E19	AGGCAGAA-CTAGATAGAGAG	10017008	NextSeq	N395	2017/05/11	huh7		zika		0	0	24
Barcode_703-513EX3	1001700805_E20	AGGCAGAA-CTAGCTAGTCGA	10017008	NextSeq	N395	2017/05/11	huh7		zika		0	0	24
Barcode_703-503EX3	1001700805_E22	AGGCAGAA-CTAGAGAGGATA	10017008	NextSeq	N395	2017/05/11	huh7		zika		0	0	24
Barcode_703-515EX3	1001700805_F1	AGGCAGAA-CTAGAGCTAGAA	10017008	NextSeq	N395	2017/05/11	huh7		zika		0	0	24
Barcode_703-505EX3	1001700805_F3	AGGCAGAA-CTAGCTCCTTAC	10017008	NextSeq	N395	2017/05/11	huh7		zika		0	0	24
Barcode_703-516EX3	1001700805_F5	AGGCAGAA-CTAGACTCTAGG	10017008	NextSeq	N395	2017/05/11	huh7		zika		0	0	24
Barcode_703-506EX3	1001700805_F7	AGGCAGAA-CTAGTATGCAGT	10017008	NextSeq	N395	2017/05/11	huh7		zika		0	0	24
Barcode_703-517EX3	1001700805_F8	AGGCAGAA-CTAGTCTTACGC	10017008	NextSeq	N395	2017/05/11	huh7		zika		0	0	24
Barcode_703-507EX3	1001700805_F10	AGGCAGAA-CTAGTACTCCTT	10017008	NextSeq	N395	2017/05/11	huh7		zika		0	0	24
Barcode_703-518EX3	1001700805_F17	AGGCAGAA-CTAGCTTAATAG	10017008	NextSeq	N395	2017/05/11	huh7		zika		0	0	24
Barcode_703-508EX3	1001700805_F18	AGGCAGAA-CTAGAGGCTTAG	10017008	NextSeq	N395	2017/05/11	huh7		zika		0	0	24
Barcode_703-520EX3	1001700805_F22	AGGCAGAA-CTAGATAGCCTT	10017008	NextSeq	N395	2017/05/11	huh7		zika		0	0	24
Barcode_703-510EX3	1001700805_F23	AGGCAGAA-CTAGATTAGACG	10017008	NextSeq	N395	2017/05/11	huh7		zika		0	0	24
Barcode_703-521EX3	1001700805_G1	AGGCAGAA-CTAGTAAGGCTC	10017008	NextSeq	N395	2017/05/11	huh7		zika		0	0	24
Barcode_703-511EX3	1001700805_G3	AGGCAGAA-CTAGCGGAGAGA	10017008	NextSeq	N395	2017/05/11	huh7		zika		0	0	24
Barcode_703-522EX3	1001700805_G5	AGGCAGAA-CTAGTCGCATAA	10017008	NextSeq	N395	2017/05/11	huh7		zika		0	0	24
Barcode_704-502EX3	1001700805_G9	TCCTGAGC-CTAGATAGAGAG	10017008	NextSeq	N395	2017/05/11	huh7		zika		0	0	24
Barcode_704-513EX3	1001700805_G21	TCCTGAGC-CTAGCTAGTCGA	10017008	NextSeq	N395	2017/05/11	huh7		zika		0	0	24
Barcode_704-503EX3	1001700805_H4	TCCTGAGC-CTAGAGAGGATA	10017008	NextSeq	N395	2017/05/11	huh7		zika		0	0	24
Barcode_704-515EX3	1001700805_H10	TCCTGAGC-CTAGAGCTAGAA	10017008	NextSeq	N395	2017/05/11	huh7		zika		0	0	24
Barcode_704-505EX3	1001700805_H19	TCCTGAGC-CTAGCTCCTTAC	10017008	NextSeq	N395	2017/05/11	huh7		zika		0	0	24
Barcode_704-516EX3	1001700805_I1	TCCTGAGC-CTAGACTCTAGG	10017008	NextSeq	N395	2017/05/11	huh7		zika		0	0	24
Barcode_704-506EX3	1001700805_I18	TCCTGAGC-CTAGTATGCAGT	10017008	NextSeq	N395	2017/05/11	huh7		zika		0	0	24
Barcode_704-517EX3	1001700805_J12	TCCTGAGC-CTAGTCTTACGC	10017008	NextSeq	N395	2017/05/11	huh7		zika		0	0	24
Barcode_704-507EX3	1001700805_J15	TCCTGAGC-CTAGTACTCCTT	10017008	NextSeq	N395	2017/05/11	huh7		zika		0	0	24
Barcode_704-518EX3	1001700805_J16	TCCTGAGC-CTAGCTTAATAG	10017008	NextSeq	N395	2017/05/11	huh7		zika		0	0	24
Barcode_704-508EX3	1001700805_J17	TCCTGAGC-CTAGAGGCTTAG	10017008	NextSeq	N395	2017/05/11	huh7		zika		0	0	24
Barcode_704-520EX3	1001700805_J19	TCCTGAGC-CTAGATAGCCTT	10017008	NextSeq	N395	2017/05/11	huh7		zika		0	0	24
Barcode_704-510EX3	1001700805_J21	TCCTGAGC-CTAGATTAGACG	10017008	NextSeq	N395	2017/05/11	huh7		zika		0	0	24
Barcode_704-521EX3	1001700805_K10	TCCTGAGC-CTAGTAAGGCTC	10017008	NextSeq	N395	2017/05/11	huh7		zika		1	0	24
Barcode_704-511EX3	1001700805_K11	TCCTGAGC-CTAGCGGAGAGA	10017008	NextSeq	N395	2017/05/11	huh7		zika		0	0	24
Barcode_704-522EX3	1001700805_K16	TCCTGAGC-CTAGTCGCATAA	10017008	NextSeq	N395	2017/05/11	huh7		zika		0	0	24
Barcode_705-502EX3	1001700805_K20	GGACTCCT-CTAGATAGAGAG	10017008	NextSeq	N395	2017/05/11	huh7		zika		0	0	24
Barcode_705-513EX3	1001700805_K22	GGACTCCT-CTAGCTAGTCGA	10017008	NextSeq	N395	2017/05/11	huh7		zika		0	0	24
Barcode_705-503EX3	1001700805_L1	GGACTCCT-CTAGAGAGGATA	10017008	NextSeq	N395	2017/05/11	huh7		zika		0	0	24
Barcode_705-515EX3	1001700805_L2	GGACTCCT-CTAGAGCTAGAA	10017008	NextSeq	N395	2017/05/11	huh7		zika		0	0	24
Barcode_705-505EX3	1001700805_L4	GGACTCCT-CTAGCTCCTTAC	10017008	NextSeq	N395	2017/05/11	huh7		zika		0	0	24
Barcode_705-516EX3	1001700805_L5	GGACTCCT-CTAGACTCTAGG	10017008	NextSeq	N395	2017/05/11	huh7		zika		0	0	24
Barcode_705-506EX3	1001700805_L9	GGACTCCT-CTAGTATGCAGT	10017008	NextSeq	N395	2017/05/11	huh7		zika		0	0	24
Barcode_705-517EX3	1001700805_L11	GGACTCCT-CTAGTCTTACGC	10017008	NextSeq	N395	2017/05/11	huh7		zika		0	0	24
Barcode_705-507EX3	1001700805_L20	GGACTCCT-CTAGTACTCCTT	10017008	NextSeq	N395	2017/05/11	huh7		zika		0	0	24
Barcode_705-518EX3	1001700805_L21	GGACTCCT-CTAGCTTAATAG	10017008	NextSeq	N395	2017/05/11	huh7		zika		0	0	24
Barcode_705-508EX3	1001700805_L23	GGACTCCT-CTAGAGGCTTAG	10017008	NextSeq	N395	2017/05/11	huh7		zika		0	0	24
Barcode_705-520EX3	1001700805_M2	GGACTCCT-CTAGATAGCCTT	10017008	NextSeq	N395	2017/05/11	huh7		zika		0	0	24
Barcode_705-510EX3	1001700805_M8	GGACTCCT-CTAGATTAGACG	10017008	NextSeq	N395	2017/05/11	huh7		zika		0	0	24
Barcode_705-521EX3	1001700805_M10	GGACTCCT-CTAGTAAGGCTC	10017008	NextSeq	N395	2017/05/11	huh7		zika		0	0	24
Barcode_705-511EX3	1001700805_M11	GGACTCCT-CTAGCGGAGAGA	10017008	NextSeq	N395	2017/05/11	huh7		zika		0	0	24
Barcode_705-522EX3	1001700805_M14	GGACTCCT-CTAGTCGCATAA	10017008	NextSeq	N395	2017/05/11	huh7		zika		0	0	24
Barcode_706-502EX3	1001700805_M20	TAGGCATG-CTAGATAGAGAG	10017008	NextSeq	N395	2017/05/11	huh7		zika		0	0	24
Barcode_706-513EX3	1001700805_N5	TAGGCATG-CTAGCTAGTCGA	10017008	NextSeq	N395	2017/05/11	huh7		zika		0	0	24
Barcode_706-503EX3	1001700805_N7	TAGGCATG-CTAGAGAGGATA	10017008	NextSeq	N395	2017/05/11	huh7		zika		0	0	24
Barcode_706-515EX3	1001700805_N9	TAGGCATG-CTAGAGCTAGAA	10017008	NextSeq	N395	2017/05/11	huh7		zika		0	0	24
Barcode_706-505EX3	1001700805_N11	TAGGCATG-CTAGCTCCTTAC	10017008	NextSeq	N395	2017/05/11	huh7		zika		0	0	24
Barcode_706-516EX3	1001700805_N19	TAGGCATG-CTAGACTCTAGG	10017008	NextSeq	N395	2017/05/11	huh7		zika		0	0	24
Barcode_706-506EX3	1001700805_N20	TAGGCATG-CTAGTATGCAGT	10017008	NextSeq	N395	2017/05/11	huh7		zika		0	0	24
Barcode_706-517EX3	1001700805_O2	TAGGCATG-CTAGTCTTACGC	10017008	NextSeq	N395	2017/05/11	huh7		zika		0	0	24
Barcode_706-507EX3	1001700805_O4	TAGGCATG-CTAGTACTCCTT	10017008	NextSeq	N395	2017/05/11	huh7		zika		0	0	24
Barcode_706-518EX3	1001700805_O5	TAGGCATG-CTAGCTTAATAG	10017008	NextSeq	N395	2017/05/11	huh7		zika		0	0	24
Barcode_706-508EX3	1001700805_O6	TAGGCATG-CTAGAGGCTTAG	10017008	NextSeq	N395	2017/05/11	huh7		zika		0	0	24
Barcode_706-520EX3	1001700805_O8	TAGGCATG-CTAGATAGCCTT	10017008	NextSeq	N395	2017/05/11	huh7		zika		0	0	24
Barcode_706-510EX3	1001700805_O10	TAGGCATG-CTAGATTAGACG	10017008	NextSeq	N395	2017/05/11	huh7		zika		0	0	24
Barcode_706-521EX3	1001700805_P1	TAGGCATG-CTAGTAAGGCTC	10017008	NextSeq	N395	2017/05/11	huh7		zika		0	0	24
Barcode_706-511EX3	1001700805_P3	TAGGCATG-CTAGCGGAGAGA	10017008	NextSeq	N395	2017/05/11	huh7		zika		0	0	24
Barcode_706-522EX3	1001700805_P5	TAGGCATG-CTAGTCGCATAA	10017008	NextSeq	N395	2017/05/11	huh7		zika		0	0	24
Barcode_707-502EX3	1001700805_P15	CTCTCTAC-CTAGATAGAGAG	10017008	NextSeq	N395	2017/05/11	huh7		zika		0	0	24
Barcode_707-513EX3	1001700805_P16	CTCTCTAC-CTAGCTAGTCGA	10017008	NextSeq	N395	2017/05/11	huh7		zika		0	0	24
Barcode_707-503EX3	1001700805_P18	CTCTCTAC-CTAGAGAGGATA	10017008	NextSeq	N395	2017/05/11	huh7		zika		1	0	24
Barcode_707-515EX3	1001700805_P21	CTCTCTAC-CTAGAGCTAGAA	10017008	NextSeq	N395	2017/05/11	huh7		zika		2	0	24
Barcode_707-505EX3	1001700805_P23	CTCTCTAC-CTAGCTCCTTAC	10017008	NextSeq	N395	2017/05/11	huh7		zika		2	0	24
Barcode_707-516EX3	1001700806_A1	CTCTCTAC-CTAGACTCTAGG	10017008	NextSeq	N395	2017/05/11	huh7	48.08641975308642	zika		1922	1	24
Barcode_707-506EX3	1001700806_A2	CTCTCTAC-CTAGTATGCAGT	10017008	NextSeq	N395	2017/05/11	huh7	8.96551724137931	zika		259	1	24
Barcode_707-517EX3	1001700806_A7	CTCTCTAC-CTAGTCTTACGC	10017008	NextSeq	N395	2017/05/11	huh7	0.0	zika		3	1	24
Barcode_707-507EX3	1001700806_A8	CTCTCTAC-CTAGTACTCCTT	10017008	NextSeq	N395	2017/05/11	huh7	94.4	zika		3172	1	24
Barcode_707-518EX3	1001700806_A9	CTCTCTAC-CTAGCTTAATAG	10017008	NextSeq	N395	2017/05/11	huh7	3.372365339578455	zika		246	1	24
Barcode_707-508EX3	1001700806_A15	CTCTCTAC-CTAGAGGCTTAG	10017008	NextSeq	N395	2017/05/11	huh7	0.0	zika		0	1	24
Barcode_707-520EX3	1001700806_A16	CTCTCTAC-CTAGATAGCCTT	10017008	NextSeq	N395	2017/05/11	huh7	39.54545454545454	zika		2714	1	24
Barcode_707-510EX3	1001700806_A18	CTCTCTAC-CTAGATTAGACG	10017008	NextSeq	N395	2017/05/11	huh7	2.0	zika		12	1	24
Barcode_707-521EX3	1001700806_A19	CTCTCTAC-CTAGTAAGGCTC	10017008	NextSeq	N395	2017/05/11	huh7	96.66666666666667	zika		2615	1	24
Barcode_707-511EX3	1001700806_A22	CTCTCTAC-CTAGCGGAGAGA	10017008	NextSeq	N395	2017/05/11	huh7	0.0	zika		0	1	24
Barcode_707-522EX3	1001700806_B1	CTCTCTAC-CTAGTCGCATAA	10017008	NextSeq	N395	2017/05/11	huh7	17.31132075471698	zika		523	1	24
Barcode_710-502EX3	1001700806_B2	CGAGGCTG-CTAGATAGAGAG	10017008	NextSeq	N395	2017/05/11	huh7	21.347517730496456	zika		386	1	24
Barcode_710-513EX3	1001700806_B7	CGAGGCTG-CTAGCTAGTCGA	10017008	NextSeq	N395	2017/05/11	huh7	0.0	zika		1	1	24
Barcode_710-503EX3	1001700806_B9	CGAGGCTG-CTAGAGAGGATA	10017008	NextSeq	N395	2017/05/11	huh7	0.0	zika		2	1	24
Barcode_710-515EX3	1001700806_B10	CGAGGCTG-CTAGAGCTAGAA	10017008	NextSeq	N395	2017/05/11	huh7	67.67857142857142	zika		2854	1	24
Barcode_710-505EX3	1001700806_B13	CGAGGCTG-CTAGCTCCTTAC	10017008	NextSeq	N395	2017/05/11	huh7	0.0	zika		0	1	24
Barcode_710-516EX3	1001700806_B16	CGAGGCTG-CTAGACTCTAGG	10017008	NextSeq	N395	2017/05/11	huh7	0.0	zika		0	1	24
Barcode_710-506EX3	1001700806_B17	CGAGGCTG-CTAGTATGCAGT	10017008	NextSeq	N395	2017/05/11	huh7	10.041666666666668	zika		240	1	24
Barcode_710-517EX3	1001700806_B18	CGAGGCTG-CTAGTCTTACGC	10017008	NextSeq	N395	2017/05/11	huh7	5.128378378378378	zika		22	1	24
Barcode_710-507EX3	1001700806_C2	CGAGGCTG-CTAGTACTCCTT	10017008	NextSeq	N395	2017/05/11	huh7	0.0	zika		0	1	24
Barcode_710-518EX3	1001700806_C3	CGAGGCTG-CTAGCTTAATAG	10017008	NextSeq	N395	2017/05/11	huh7	0.0	zika		0	1	24
Barcode_710-508EX3	1001700806_C5	CGAGGCTG-CTAGAGGCTTAG	10017008	NextSeq	N395	2017/05/11	huh7	5.2430939226519335	zika		36	1	24
Barcode_710-520EX3	1001700806_C8	CGAGGCTG-CTAGATAGCCTT	10017008	NextSeq	N395	2017/05/11	huh7	0.0	zika		0	1	24
Barcode_710-510EX3	1001700806_C9	CGAGGCTG-CTAGATTAGACG	10017008	NextSeq	N395	2017/05/11	huh7	1.033898305084746	zika		1	1	24
Barcode_710-521EX3	1001700806_C10	CGAGGCTG-CTAGTAAGGCTC	10017008	NextSeq	N395	2017/05/11	huh7	91.30434782608697	zika		6408	1	24
Barcode_710-511EX3	1001700806_C12	CGAGGCTG-CTAGCGGAGAGA	10017008	NextSeq	N395	2017/05/11	huh7	49.62264150943396	zika		1693	1	24
Barcode_710-522EX3	1001700806_C14	CGAGGCTG-CTAGTCGCATAA	10017008	NextSeq	N395	2017/05/11	huh7	55.7258064516129	zika		2452	1	24
Barcode_711-502EX3	1001700806_C17	AAGAGGCA-CTAGATAGAGAG	10017008	NextSeq	N395	2017/05/11	huh7	0.0	zika		0	1	24
Barcode_711-513EX3	1001700806_C21	AAGAGGCA-CTAGCTAGTCGA	10017008	NextSeq	N395	2017/05/11	huh7	52.60416666666667	zika		2652	1	24
Barcode_711-503EX3	1001700806_C22	AAGAGGCA-CTAGAGAGGATA	10017008	NextSeq	N395	2017/05/11	huh7	0.0	zika		0	1	24
Barcode_711-515EX3	1001700806_D3	AAGAGGCA-CTAGAGCTAGAA	10017008	NextSeq	N395	2017/05/11	huh7	10.507246376811596	zika		753	1	24
Barcode_711-505EX3	1001700806_D4	AAGAGGCA-CTAGCTCCTTAC	10017008	NextSeq	N395	2017/05/11	huh7	62.44274809160305	zika		2833	1	24
Barcode_711-516EX3	1001700806_D5	AAGAGGCA-CTAGACTCTAGG	10017008	NextSeq	N395	2017/05/11	huh7	6.930069930069931	zika		168	1	24
Barcode_711-506EX3	1001700806_D8	AAGAGGCA-CTAGTATGCAGT	10017008	NextSeq	N395	2017/05/11	huh7	0.0	zika		0	1	24
Barcode_711-517EX3	1001700806_D13	AAGAGGCA-CTAGTCTTACGC	10017008	NextSeq	N395	2017/05/11	huh7	0.21606217616580312	zika		3	1	24
Barcode_711-507EX3	1001700806_D18	AAGAGGCA-CTAGTACTCCTT	10017008	NextSeq	N395	2017/05/11	huh7	0.0	zika		0	1	24
Barcode_711-518EX3	1001700806_D22	AAGAGGCA-CTAGCTTAATAG	10017008	NextSeq	N395	2017/05/11	huh7	30.928571428571427	zika		1849	1	24
Barcode_711-508EX3	1001700806_E1	AAGAGGCA-CTAGAGGCTTAG	10017008	NextSeq	N395	2017/05/11	huh7	0.0	zika		0	1	24
Barcode_711-520EX3	1001700806_E2	AAGAGGCA-CTAGATAGCCTT	10017008	NextSeq	N395	2017/05/11	huh7	41.006711409395976	zika		1762	1	24
Barcode_711-510EX3	1001700806_E8	AAGAGGCA-CTAGATTAGACG	10017008	NextSeq	N395	2017/05/11	huh7	0.0	zika		0	1	24
Barcode_711-521EX3	1001700806_E17	AAGAGGCA-CTAGTAAGGCTC	10017008	NextSeq	N395	2017/05/11	huh7	80.43859649122808	zika		4157	1	24
Barcode_711-511EX3	1001700806_F2	AAGAGGCA-CTAGCGGAGAGA	10017008	NextSeq	N395	2017/05/11	huh7	28.415841584158414	zika		3321	1	24
Barcode_711-522EX3	1001700806_F3	AAGAGGCA-CTAGTCGCATAA	10017008	NextSeq	N395	2017/05/11	huh7	0.0	zika		1	1	24
Barcode_712-502EX3	1001700806_F4	GTAGAGGA-CTAGATAGAGAG	10017008	NextSeq	N395	2017/05/11	huh7	66.69354838709678	zika		2053	1	24
Barcode_712-513EX3	1001700806_F8	GTAGAGGA-CTAGCTAGTCGA	10017008	NextSeq	N395	2017/05/11	huh7	33.377483443708606	zika		1843	1	24
Barcode_712-503EX3	1001700806_F11	GTAGAGGA-CTAGAGAGGATA	10017008	NextSeq	N395	2017/05/11	huh7	0.0	zika		0	1	24
Barcode_712-515EX3	1001700806_F12	GTAGAGGA-CTAGAGCTAGAA	10017008	NextSeq	N395	2017/05/11	huh7	6.678571428571429	zika		214	1	24
Barcode_712-505EX3	1001700806_F13	GTAGAGGA-CTAGCTCCTTAC	10017008	NextSeq	N395	2017/05/11	huh7	0.0	zika		0	1	24
Barcode_712-516EX3	1001700806_G2	GTAGAGGA-CTAGACTCTAGG	10017008	NextSeq	N395	2017/05/11	huh7	0.0	zika		0	1	24
Barcode_712-506EX3	1001700806_G4	GTAGAGGA-CTAGTATGCAGT	10017008	NextSeq	N395	2017/05/11	huh7	64.90066225165563	zika		3159	1	24
Barcode_712-517EX3	1001700806_G11	GTAGAGGA-CTAGTCTTACGC	10017008	NextSeq	N395	2017/05/11	huh7	0.0	zika		0	1	24
Barcode_712-507EX3	1001700806_G12	GTAGAGGA-CTAGTACTCCTT	10017008	NextSeq	N395	2017/05/11	huh7	9.64401294498382	zika		1782	1	24
Barcode_712-518EX3	1001700806_G13	GTAGAGGA-CTAGCTTAATAG	10017008	NextSeq	N395	2017/05/11	huh7	0.0	zika		0	1	24
Barcode_712-508EX3	1001700806_G18	GTAGAGGA-CTAGAGGCTTAG	10017008	NextSeq	N395	2017/05/11	huh7	0.4900709219858156	zika		0	1	24
Barcode_712-520EX3	1001700806_H13	GTAGAGGA-CTAGATAGCCTT	10017008	NextSeq	N395	2017/05/11	huh7	32.083333333333336	zika		1244	1	24
Barcode_712-510EX3	1001700806_H14	GTAGAGGA-CTAGATTAGACG	10017008	NextSeq	N395	2017/05/11	huh7	1.0191570881226055	zika		6	1	24
Barcode_712-521EX3	1001700806_H15	GTAGAGGA-CTAGTAAGGCTC	10017008	NextSeq	N395	2017/05/11	huh7	0.9153846153846154	zika		4	1	24
Barcode_712-511EX3	1001700806_H20	GTAGAGGA-CTAGCGGAGAGA	10017008	NextSeq	N395	2017/05/11	huh7	0.0	zika		0	1	24
Barcode_712-522EX3	1001700806_I1	GTAGAGGA-CTAGTCGCATAA	10017008	NextSeq	N395	2017/05/11	huh7	20.343642611683848	zika		3972	1	24
Barcode_714-502EX3	1001700806_I2	GCTCATGA-CTAGATAGAGAG	10017008	NextSeq	N395	2017/05/11	huh7	5.355450236966825	zika		109	1	24
Barcode_714-513EX3	1001700806_I3	GCTCATGA-CTAGCTAGTCGA	10017008	NextSeq	N395	2017/05/11	huh7	2.7342995169082127	zika		0	1	24
Barcode_714-503EX3	1001700806_I4	GCTCATGA-CTAGAGAGGATA	10017008	NextSeq	N395	2017/05/11	huh7	52.539682539682545	zika		2161	1	24
Barcode_714-515EX3	1001700806_I8	GCTCATGA-CTAGAGCTAGAA	10017008	NextSeq	N395	2017/05/11	huh7	26.01851851851852	zika		882	1	24
Barcode_714-505EX3	1001700806_I15	GCTCATGA-CTAGCTCCTTAC	10017008	NextSeq	N395	2017/05/11	huh7	92.3076923076923	zika		4970	1	24
Barcode_714-516EX3	1001700806_I17	GCTCATGA-CTAGACTCTAGG	10017008	NextSeq	N395	2017/05/11	huh7	0.0	zika		0	1	24
Barcode_714-506EX3	1001700806_I19	GCTCATGA-CTAGTATGCAGT	10017008	NextSeq	N395	2017/05/11	huh7	0.0	zika		0	1	24
Barcode_714-517EX3	1001700806_I20	GCTCATGA-CTAGTCTTACGC	10017008	NextSeq	N395	2017/05/11	huh7	116.5217391304348	zika		4637	1	24
Barcode_714-507EX3	1001700806_I22	GCTCATGA-CTAGTACTCCTT	10017008	NextSeq	N395	2017/05/11	huh7	6.842857142857143	zika		110	1	24
Barcode_714-518EX3	1001700806_J1	GCTCATGA-CTAGCTTAATAG	10017008	NextSeq	N395	2017/05/11	huh7	0.0007864923747276689	zika		3	1	24
Barcode_714-508EX3	1001700806_J2	GCTCATGA-CTAGAGGCTTAG	10017008	NextSeq	N395	2017/05/11	huh7	67.16666666666667	zika		4175	1	24
Barcode_714-520EX3	1001700806_J7	GCTCATGA-CTAGATAGCCTT	10017008	NextSeq	N395	2017/05/11	huh7	0.0	zika		0	1	24
Barcode_714-510EX3	1001700806_J8	GCTCATGA-CTAGATTAGACG	10017008	NextSeq	N395	2017/05/11	huh7	24.64	zika		1219	1	24
Barcode_714-521EX3	1001700806_J9	GCTCATGA-CTAGTAAGGCTC	10017008	NextSeq	N395	2017/05/11	huh7	54.39252336448598	zika		1416	1	24
Barcode_714-511EX3	1001700806_J11	GCTCATGA-CTAGCGGAGAGA	10017008	NextSeq	N395	2017/05/11	huh7	46.05263157894737	zika		2321	1	24
Barcode_714-522EX3	1001700806_J13	GCTCATGA-CTAGTCGCATAA	10017008	NextSeq	N395	2017/05/11	huh7	0.0	zika		0	1	24
Barcode_715-502EX3	1001700806_K1	ATCTCAGG-CTAGATAGAGAG	10017008	NextSeq	N395	2017/05/11	huh7	4.2191142191142195	zika		396	1	24
Barcode_715-513EX3	1001700806_K2	ATCTCAGG-CTAGCTAGTCGA	10017008	NextSeq	N395	2017/05/11	huh7	2.1962025316455698	zika		3	1	24
Barcode_715-503EX3	1001700806_L1	ATCTCAGG-CTAGAGAGGATA	10017008	NextSeq	N395	2017/05/11	huh7	3.704819277108434	zika		407	1	24
Barcode_715-515EX3	1001700806_L2	ATCTCAGG-CTAGAGCTAGAA	10017008	NextSeq	N395	2017/05/11	huh7	37.89772727272727	zika		4076	1	24
Barcode_715-505EX3	1001700806_L3	ATCTCAGG-CTAGCTCCTTAC	10017008	NextSeq	N395	2017/05/11	huh7	0.0	zika		0	1	24
Barcode_715-516EX3	1001700806_L7	ATCTCAGG-CTAGACTCTAGG	10017008	NextSeq	N395	2017/05/11	huh7	29.16030534351145	zika		1389	1	24
Barcode_715-506EX3	1001700806_L22	ATCTCAGG-CTAGTATGCAGT	10017008	NextSeq	N395	2017/05/11	huh7	0.653448275862069	zika		0	1	24
Barcode_715-517EX3	1001700806_M1	ATCTCAGG-CTAGTCTTACGC	10017008	NextSeq	N395	2017/05/11	huh7	0.0	zika		3	1	24
Barcode_715-507EX3	1001700806_M2	ATCTCAGG-CTAGTACTCCTT	10017008	NextSeq	N395	2017/05/11	huh7	0.0	zika		0	1	24
Barcode_715-518EX3	1001700806_M5	ATCTCAGG-CTAGCTTAATAG	10017008	NextSeq	N395	2017/05/11	huh7	0.0	zika		0	1	24
Barcode_715-508EX3	1001700806_M7	ATCTCAGG-CTAGAGGCTTAG	10017008	NextSeq	N395	2017/05/11	huh7	1.7405405405405405	zika		0	1	24
Barcode_715-520EX3	1001700806_M9	ATCTCAGG-CTAGATAGCCTT	10017008	NextSeq	N395	2017/05/11	huh7	13.418803418803419	zika		335	1	24
Barcode_715-510EX3	1001700806_M10	ATCTCAGG-CTAGATTAGACG	10017008	NextSeq	N395	2017/05/11	huh7	7.006802721088436	zika		79	1	24
Barcode_715-521EX3	1001700806_M21	ATCTCAGG-CTAGTAAGGCTC	10017008	NextSeq	N395	2017/05/11	huh7	45.5	zika		2805	1	24
Barcode_715-511EX3	1001700806_M23	ATCTCAGG-CTAGCGGAGAGA	10017008	NextSeq	N395	2017/05/11	huh7	0.0	zika		0	1	24
Barcode_715-522EX3	1001700806_N1	ATCTCAGG-CTAGTCGCATAA	10017008	NextSeq	N395	2017/05/11	huh7	4.379084967320262	zika		313	1	24
Barcode_716-502EX3	1001700806_N3	ACTCGCTA-CTAGATAGAGAG	10017008	NextSeq	N395	2017/05/11	huh7	0.0	zika		0	1	24
Barcode_716-513EX3	1001700806_N6	ACTCGCTA-CTAGCTAGTCGA	10017008	NextSeq	N395	2017/05/11	huh7	31.37795275590551	zika		3812	1	24
Barcode_716-503EX3	1001700806_N7	ACTCGCTA-CTAGAGAGGATA	10017008	NextSeq	N395	2017/05/11	huh7	57.73006134969325	zika		5119	1	24
Barcode_716-515EX3	1001700806_N9	ACTCGCTA-CTAGAGCTAGAA	10017008	NextSeq	N395	2017/05/11	huh7	53.91304347826087	zika		4180	1	24
Barcode_716-505EX3	1001700806_N10	ACTCGCTA-CTAGCTCCTTAC	10017008	NextSeq	N395	2017/05/11	huh7	0.0	zika		0	1	24
Barcode_716-516EX3	1001700806_N12	ACTCGCTA-CTAGACTCTAGG	10017008	NextSeq	N395	2017/05/11	huh7	65.14018691588785	zika		3030	1	24
Barcode_716-506EX3	1001700806_N21	ACTCGCTA-CTAGTATGCAGT	10017008	NextSeq	N395	2017/05/11	huh7	46.440677966101696	zika		3894	1	24
Barcode_716-517EX3	1001700806_N22	ACTCGCTA-CTAGTCTTACGC	10017008	NextSeq	N395	2017/05/11	huh7	59.17355371900826	zika		1791	1	24
Barcode_716-507EX3	1001700806_N23	ACTCGCTA-CTAGTACTCCTT	10017008	NextSeq	N395	2017/05/11	huh7	0.0	zika		0	1	24
Barcode_716-518EX3	1001700806_O1	ACTCGCTA-CTAGCTTAATAG	10017008	NextSeq	N395	2017/05/11	huh7	0.0	zika		9	1	24
Barcode_716-508EX3	1001700806_O3	ACTCGCTA-CTAGAGGCTTAG	10017008	NextSeq	N395	2017/05/11	huh7	67.37967914438502	zika		7383	1	24
Barcode_716-520EX3	1001700806_O5	ACTCGCTA-CTAGATAGCCTT	10017008	NextSeq	N395	2017/05/11	huh7	32.517006802721085	zika		2998	1	24
Barcode_716-510EX3	1001700806_O7	ACTCGCTA-CTAGATTAGACG	10017008	NextSeq	N395	2017/05/11	huh7	2.427631578947368	zika		3	1	24
Barcode_716-521EX3	1001700806_O8	ACTCGCTA-CTAGTAAGGCTC	10017008	NextSeq	N395	2017/05/11	huh7	100.78740157480314	zika		6566	1	24
Barcode_716-511EX3	1001700806_O10	ACTCGCTA-CTAGCGGAGAGA	10017008	NextSeq	N395	2017/05/11	huh7	10.886075949367088	zika		152	1	24
Barcode_716-522EX3	1001700806_O11	ACTCGCTA-CTAGTCGCATAA	10017008	NextSeq	N395	2017/05/11	huh7	0.0	zika		0	1	24
Barcode_718-502EX3	1001700806_O13	GGAGCTAC-CTAGATAGAGAG	10017008	NextSeq	N395	2017/05/11	huh7	39.10614525139665	zika		1355	1	24
Barcode_718-513EX3	1001700806_O14	GGAGCTAC-CTAGCTAGTCGA	10017008	NextSeq	N395	2017/05/11	huh7	18.046647230320698	zika		1871	1	24
Barcode_718-503EX3	1001700806_O15	GGAGCTAC-CTAGAGAGGATA	10017008	NextSeq	N395	2017/05/11	huh7	58.95061728395061	zika		5578	1	24
Barcode_718-515EX3	1001700806_O16	GGAGCTAC-CTAGAGCTAGAA	10017008	NextSeq	N395	2017/05/11	huh7	96.35036496350364	zika		4213	1	24
Barcode_718-505EX3	1001700806_O17	GGAGCTAC-CTAGCTCCTTAC	10017008	NextSeq	N395	2017/05/11	huh7	40.443349753694584	zika		1735	1	24
Barcode_718-516EX3	1001700806_O19	GGAGCTAC-CTAGACTCTAGG	10017008	NextSeq	N395	2017/05/11	huh7	0.0	zika		0	1	24
Barcode_718-506EX3	1001700806_O21	GGAGCTAC-CTAGTATGCAGT	10017008	NextSeq	N395	2017/05/11	huh7	0.0	zika		1	1	24
Barcode_718-517EX3	1001700806_O22	GGAGCTAC-CTAGTCTTACGC	10017008	NextSeq	N395	2017/05/11	huh7	50.16304347826087	zika		3213	1	24
Barcode_718-507EX3	1001700806_P8	GGAGCTAC-CTAGTACTCCTT	10017008	NextSeq	N395	2017/05/11	huh7	3.717105263157895	zika		529	1	24
Barcode_718-518EX3	1001700806_P10	GGAGCTAC-CTAGCTTAATAG	10017008	NextSeq	N395	2017/05/11	huh7	0.0	zika		1	1	24
Barcode_718-508EX3	1001700806_P11	GGAGCTAC-CTAGAGGCTTAG	10017008	NextSeq	N395	2017/05/11	huh7	0.0	zika		0	1	24
Barcode_718-520EX3	1001700806_P14	GGAGCTAC-CTAGATAGCCTT	10017008	NextSeq	N395	2017/05/11	huh7	0.0	zika		3	1	24
Barcode_718-510EX3	1001700806_P15	GGAGCTAC-CTAGATTAGACG	10017008	NextSeq	N395	2017/05/11	huh7	0.0	zika		0	1	24
Barcode_718-521EX3	1001700806_P18	GGAGCTAC-CTAGTAAGGCTC	10017008	NextSeq	N395	2017/05/11	huh7	39.93288590604027	zika		2950	1	24
Barcode_718-511EX3	1001700806_P20	GGAGCTAC-CTAGCGGAGAGA	10017008	NextSeq	N395	2017/05/11	huh7	15.069444444444445	zika		0	1	24
Barcode_718-522EX3	1001700806_P21	GGAGCTAC-CTAGTCGCATAA	10017008	NextSeq	N395	2017/05/11	huh7	12.304832713754648	zika		1	1	24
Barcode_719-502EX3	1001700806_P22	GCGTAGTA-CTAGATAGAGAG	10017008	NextSeq	N395	2017/05/11	huh7	20.31645569620253	zika		120	1	24
Barcode_701-502EX4	1001700807_A22	TAAGGCGA-GATCATAGAGAG	10017008	NextSeq	N395	2017/05/11	huh7		zika		0	0	48
Barcode_701-513EX4	1001700807_A23	TAAGGCGA-GATCCTAGTCGA	10017008	NextSeq	N395	2017/05/11	huh7		zika		0	0	48
Barcode_701-503EX4	1001700807_B1	TAAGGCGA-GATCAGAGGATA	10017008	NextSeq	N395	2017/05/11	huh7		zika		0	0	48
Barcode_701-515EX4	1001700807_B7	TAAGGCGA-GATCAGCTAGAA	10017008	NextSeq	N395	2017/05/11	huh7		zika		0	0	48
Barcode_701-505EX4	1001700807_B9	TAAGGCGA-GATCCTCCTTAC	10017008	NextSeq	N395	2017/05/11	huh7		zika		0	0	48
Barcode_701-516EX4	1001700807_B14	TAAGGCGA-GATCACTCTAGG	10017008	NextSeq	N395	2017/05/11	huh7		zika		0	0	48
Barcode_701-506EX4	1001700807_B16	TAAGGCGA-GATCTATGCAGT	10017008	NextSeq	N395	2017/05/11	huh7		zika		1	0	48
Barcode_701-517EX4	1001700807_B17	TAAGGCGA-GATCTCTTACGC	10017008	NextSeq	N395	2017/05/11	huh7		zika		0	0	48
Barcode_701-507EX4	1001700807_B18	TAAGGCGA-GATCTACTCCTT	10017008	NextSeq	N395	2017/05/11	huh7		zika		0	0	48
Barcode_701-518EX4	1001700807_B20	TAAGGCGA-GATCCTTAATAG	10017008	NextSeq	N395	2017/05/11	huh7		zika		0	0	48
Barcode_701-508EX4	1001700807_B22	TAAGGCGA-GATCAGGCTTAG	10017008	NextSeq	N395	2017/05/11	huh7		zika		0	0	48
Barcode_701-520EX4	1001700807_C1	TAAGGCGA-GATCATAGCCTT	10017008	NextSeq	N395	2017/05/11	huh7		zika		0	0	48
Barcode_701-510EX4	1001700807_C13	TAAGGCGA-GATCATTAGACG	10017008	NextSeq	N395	2017/05/11	huh7		zika		0	0	48
Barcode_701-521EX4	1001700807_C23	TAAGGCGA-GATCTAAGGCTC	10017008	NextSeq	N395	2017/05/11	huh7		zika		0	0	48
Barcode_701-511EX4	1001700807_C24	TAAGGCGA-GATCCGGAGAGA	10017008	NextSeq	N395	2017/05/11	huh7		zika		0	0	48
Barcode_701-522EX4	1001700807_D2	TAAGGCGA-GATCTCGCATAA	10017008	NextSeq	N395	2017/05/11	huh7		zika		0	0	48
Barcode_702-502EX4	1001700807_D7	CGTACTAG-GATCATAGAGAG	10017008	NextSeq	N395	2017/05/11	huh7		zika		0	0	48
Barcode_702-513EX4	1001700807_D12	CGTACTAG-GATCCTAGTCGA	10017008	NextSeq	N395	2017/05/11	huh7		zika		0	0	48
Barcode_702-503EX4	1001700807_D14	CGTACTAG-GATCAGAGGATA	10017008	NextSeq	N395	2017/05/11	huh7		zika		0	0	48
Barcode_702-515EX4	1001700807_D19	CGTACTAG-GATCAGCTAGAA	10017008	NextSeq	N395	2017/05/11	huh7		zika		0	0	48
Barcode_702-505EX4	1001700807_D24	CGTACTAG-GATCCTCCTTAC	10017008	NextSeq	N395	2017/05/11	huh7		zika		0	0	48
Barcode_702-516EX4	1001700807_E2	CGTACTAG-GATCACTCTAGG	10017008	NextSeq	N395	2017/05/11	huh7		zika		0	0	48
Barcode_702-506EX4	1001700807_E3	CGTACTAG-GATCTATGCAGT	10017008	NextSeq	N395	2017/05/11	huh7		zika		0	0	48
Barcode_702-517EX4	1001700807_E11	CGTACTAG-GATCTCTTACGC	10017008	NextSeq	N395	2017/05/11	huh7		zika		0	0	48
Barcode_702-507EX4	1001700807_E13	CGTACTAG-GATCTACTCCTT	10017008	NextSeq	N395	2017/05/11	huh7		zika		0	0	48
Barcode_702-518EX4	1001700807_F3	CGTACTAG-GATCCTTAATAG	10017008	NextSeq	N395	2017/05/11	huh7		zika		0	0	48
Barcode_702-508EX4	1001700807_F4	CGTACTAG-GATCAGGCTTAG	10017008	NextSeq	N395	2017/05/11	huh7		zika		0	0	48
Barcode_702-520EX4	1001700807_F6	CGTACTAG-GATCATAGCCTT	10017008	NextSeq	N395	2017/05/11	huh7		zika		0	0	48
Barcode_702-510EX4	1001700807_F9	CGTACTAG-GATCATTAGACG	10017008	NextSeq	N395	2017/05/11	huh7		zika		0	0	48
Barcode_702-521EX4	1001700807_F10	CGTACTAG-GATCTAAGGCTC	10017008	NextSeq	N395	2017/05/11	huh7		zika		0	0	48
Barcode_702-511EX4	1001700807_F14	CGTACTAG-GATCCGGAGAGA	10017008	NextSeq	N395	2017/05/11	huh7		zika		0	0	48
Barcode_702-522EX4	1001700807_F18	CGTACTAG-GATCTCGCATAA	10017008	NextSeq	N395	2017/05/11	huh7		zika		0	0	48
Barcode_703-502EX4	1001700807_F19	AGGCAGAA-GATCATAGAGAG	10017008	NextSeq	N395	2017/05/11	huh7		zika		0	0	48
Barcode_703-513EX4	1001700807_G8	AGGCAGAA-GATCCTAGTCGA	10017008	NextSeq	N395	2017/05/11	huh7		zika		0	0	48
Barcode_703-503EX4	1001700807_G13	AGGCAGAA-GATCAGAGGATA	10017008	NextSeq	N395	2017/05/11	huh7		zika		0	0	48
Barcode_703-515EX4	1001700807_G15	AGGCAGAA-GATCAGCTAGAA	10017008	NextSeq	N395	2017/05/11	huh7		zika		0	0	48
Barcode_703-505EX4	1001700807_G19	AGGCAGAA-GATCCTCCTTAC	10017008	NextSeq	N395	2017/05/11	huh7		zika		0	0	48
Barcode_703-516EX4	1001700807_G21	AGGCAGAA-GATCACTCTAGG	10017008	NextSeq	N395	2017/05/11	huh7		zika		0	0	48
Barcode_703-506EX4	1001700807_G22	AGGCAGAA-GATCTATGCAGT	10017008	NextSeq	N395	2017/05/11	huh7		zika		0	0	48
Barcode_703-517EX4	1001700807_G23	AGGCAGAA-GATCTCTTACGC	10017008	NextSeq	N395	2017/05/11	huh7		zika		0	0	48
Barcode_703-507EX4	1001700807_H13	AGGCAGAA-GATCTACTCCTT	10017008	NextSeq	N395	2017/05/11	huh7		zika		0	0	48
Barcode_703-518EX4	1001700807_H19	AGGCAGAA-GATCCTTAATAG	10017008	NextSeq	N395	2017/05/11	huh7		zika		0	0	48
Barcode_703-508EX4	1001700807_H20	AGGCAGAA-GATCAGGCTTAG	10017008	NextSeq	N395	2017/05/11	huh7		zika		0	0	48
Barcode_703-520EX4	1001700807_H21	AGGCAGAA-GATCATAGCCTT	10017008	NextSeq	N395	2017/05/11	huh7		zika		0	0	48
Barcode_703-510EX4	1001700807_H22	AGGCAGAA-GATCATTAGACG	10017008	NextSeq	N395	2017/05/11	huh7		zika		0	0	48
Barcode_703-521EX4	1001700807_H23	AGGCAGAA-GATCTAAGGCTC	10017008	NextSeq	N395	2017/05/11	huh7		zika		0	0	48
Barcode_703-511EX4	1001700807_I8	AGGCAGAA-GATCCGGAGAGA	10017008	NextSeq	N395	2017/05/11	huh7		zika		0	0	48
Barcode_703-522EX4	1001700807_I9	AGGCAGAA-GATCTCGCATAA	10017008	NextSeq	N395	2017/05/11	huh7		zika		0	0	48
Barcode_704-502EX4	1001700807_I11	TCCTGAGC-GATCATAGAGAG	10017008	NextSeq	N395	2017/05/11	huh7		zika		0	0	48
Barcode_704-513EX4	1001700807_I14	TCCTGAGC-GATCCTAGTCGA	10017008	NextSeq	N395	2017/05/11	huh7		zika		0	0	48
Barcode_704-503EX4	1001700807_I20	TCCTGAGC-GATCAGAGGATA	10017008	NextSeq	N395	2017/05/11	huh7		zika		0	0	48
Barcode_704-515EX4	1001700807_I22	TCCTGAGC-GATCAGCTAGAA	10017008	NextSeq	N395	2017/05/11	huh7		zika		0	0	48
Barcode_704-505EX4	1001700807_J7	TCCTGAGC-GATCCTCCTTAC	10017008	NextSeq	N395	2017/05/11	huh7		zika		0	0	48
Barcode_704-516EX4	1001700807_J8	TCCTGAGC-GATCACTCTAGG	10017008	NextSeq	N395	2017/05/11	huh7		zika		0	0	48
Barcode_704-506EX4	1001700807_J9	TCCTGAGC-GATCTATGCAGT	10017008	NextSeq	N395	2017/05/11	huh7		zika		0	0	48
Barcode_704-517EX4	1001700807_J13	TCCTGAGC-GATCTCTTACGC	10017008	NextSeq	N395	2017/05/11	huh7		zika		0	0	48
Barcode_704-507EX4	1001700807_J14	TCCTGAGC-GATCTACTCCTT	10017008	NextSeq	N395	2017/05/11	huh7		zika		0	0	48
Barcode_704-518EX4	1001700807_J20	TCCTGAGC-GATCCTTAATAG	10017008	NextSeq	N395	2017/05/11	huh7		zika		0	0	48
Barcode_704-508EX4	1001700807_K9	TCCTGAGC-GATCAGGCTTAG	10017008	NextSeq	N395	2017/05/11	huh7		zika		0	0	48
Barcode_704-520EX4	1001700807_K10	TCCTGAGC-GATCATAGCCTT	10017008	NextSeq	N395	2017/05/11	huh7		zika		0	0	48
Barcode_704-510EX4	1001700807_K21	TCCTGAGC-GATCATTAGACG	10017008	NextSeq	N395	2017/05/11	huh7		zika		0	0	48
Barcode_704-521EX4	1001700807_K22	TCCTGAGC-GATCTAAGGCTC	10017008	NextSeq	N395	2017/05/11	huh7		zika		0	0	48
Barcode_704-511EX4	1001700807_K23	TCCTGAGC-GATCCGGAGAGA	10017008	NextSeq	N395	2017/05/11	huh7		zika		0	0	48
Barcode_704-522EX4	1001700807_L1	TCCTGAGC-GATCTCGCATAA	10017008	NextSeq	N395	2017/05/11	huh7		zika		0	0	48
Barcode_705-502EX4	1001700807_L6	GGACTCCT-GATCATAGAGAG	10017008	NextSeq	N395	2017/05/11	huh7		zika		0	0	48
Barcode_705-513EX4	1001700807_L7	GGACTCCT-GATCCTAGTCGA	10017008	NextSeq	N395	2017/05/11	huh7		zika		0	0	48
Barcode_705-503EX4	1001700807_L14	GGACTCCT-GATCAGAGGATA	10017008	NextSeq	N395	2017/05/11	huh7		zika		2	0	48
Barcode_705-515EX4	1001700807_M2	GGACTCCT-GATCAGCTAGAA	10017008	NextSeq	N395	2017/05/11	huh7		zika		1	0	48
Barcode_705-505EX4	1001700807_M5	GGACTCCT-GATCCTCCTTAC	10017008	NextSeq	N395	2017/05/11	huh7		zika		0	0	48
Barcode_705-516EX4	1001700807_M6	GGACTCCT-GATCACTCTAGG	10017008	NextSeq	N395	2017/05/11	huh7		zika		0	0	48
Barcode_705-506EX4	1001700807_M7	GGACTCCT-GATCTATGCAGT	10017008	NextSeq	N395	2017/05/11	huh7		zika		0	0	48
Barcode_705-517EX4	1001700807_M14	GGACTCCT-GATCTCTTACGC	10017008	NextSeq	N395	2017/05/11	huh7		zika		0	0	48
Barcode_705-507EX4	1001700807_M15	GGACTCCT-GATCTACTCCTT	10017008	NextSeq	N395	2017/05/11	huh7		zika		0	0	48
Barcode_705-518EX4	1001700807_M21	GGACTCCT-GATCCTTAATAG	10017008	NextSeq	N395	2017/05/11	huh7		zika		0	0	48
Barcode_705-508EX4	1001700807_M23	GGACTCCT-GATCAGGCTTAG	10017008	NextSeq	N395	2017/05/11	huh7		zika		1	0	48
Barcode_705-520EX4	1001700807_N1	GGACTCCT-GATCATAGCCTT	10017008	NextSeq	N395	2017/05/11	huh7		zika		0	0	48
Barcode_705-510EX4	1001700807_N3	GGACTCCT-GATCATTAGACG	10017008	NextSeq	N395	2017/05/11	huh7		zika		0	0	48
Barcode_705-521EX4	1001700807_N6	GGACTCCT-GATCTAAGGCTC	10017008	NextSeq	N395	2017/05/11	huh7		zika		0	0	48
Barcode_705-511EX4	1001700807_N9	GGACTCCT-GATCCGGAGAGA	10017008	NextSeq	N395	2017/05/11	huh7		zika		0	0	48
Barcode_705-522EX4	1001700807_N12	GGACTCCT-GATCTCGCATAA	10017008	NextSeq	N395	2017/05/11	huh7		zika		0	0	48
Barcode_706-502EX4	1001700807_N14	TAGGCATG-GATCATAGAGAG	10017008	NextSeq	N395	2017/05/11	huh7		zika		0	0	48
Barcode_706-513EX4	1001700807_N15	TAGGCATG-GATCCTAGTCGA	10017008	NextSeq	N395	2017/05/11	huh7		zika		0	0	48
Barcode_706-503EX4	1001700807_N17	TAGGCATG-GATCAGAGGATA	10017008	NextSeq	N395	2017/05/11	huh7		zika		0	0	48
Barcode_706-515EX4	1001700807_N19	TAGGCATG-GATCAGCTAGAA	10017008	NextSeq	N395	2017/05/11	huh7		zika		0	0	48
Barcode_706-505EX4	1001700807_N21	TAGGCATG-GATCCTCCTTAC	10017008	NextSeq	N395	2017/05/11	huh7		zika		0	0	48
Barcode_706-516EX4	1001700807_N22	TAGGCATG-GATCACTCTAGG	10017008	NextSeq	N395	2017/05/11	huh7		zika		0	0	48
Barcode_706-506EX4	1001700807_O1	TAGGCATG-GATCTATGCAGT	10017008	NextSeq	N395	2017/05/11	huh7		zika		0	0	48
Barcode_706-517EX4	1001700807_O2	TAGGCATG-GATCTCTTACGC	10017008	NextSeq	N395	2017/05/11	huh7		zika		0	0	48
Barcode_706-507EX4	1001700807_O3	TAGGCATG-GATCTACTCCTT	10017008	NextSeq	N395	2017/05/11	huh7		zika		0	0	48
Barcode_706-518EX4	1001700807_O7	TAGGCATG-GATCCTTAATAG	10017008	NextSeq	N395	2017/05/11	huh7		zika		0	0	48
Barcode_706-508EX4	1001700807_O8	TAGGCATG-GATCAGGCTTAG	10017008	NextSeq	N395	2017/05/11	huh7		zika		0	0	48
Barcode_706-520EX4	1001700807_O10	TAGGCATG-GATCATAGCCTT	10017008	NextSeq	N395	2017/05/11	huh7		zika		0	0	48
Barcode_706-510EX4	1001700807_O11	TAGGCATG-GATCATTAGACG	10017008	NextSeq	N395	2017/05/11	huh7		zika		1	0	48
Barcode_706-521EX4	1001700807_O13	TAGGCATG-GATCTAAGGCTC	10017008	NextSeq	N395	2017/05/11	huh7		zika		0	0	48
Barcode_706-511EX4	1001700807_O14	TAGGCATG-GATCCGGAGAGA	10017008	NextSeq	N395	2017/05/11	huh7		zika		0	0	48
Barcode_706-522EX4	1001700807_O17	TAGGCATG-GATCTCGCATAA	10017008	NextSeq	N395	2017/05/11	huh7		zika		0	0	48
Barcode_707-502EX4	1001700807_P2	CTCTCTAC-GATCATAGAGAG	10017008	NextSeq	N395	2017/05/11	huh7		zika		0	0	48
Barcode_707-513EX4	1001700807_P12	CTCTCTAC-GATCCTAGTCGA	10017008	NextSeq	N395	2017/05/11	huh7		zika		2	0	48
Barcode_707-503EX4	1001700807_P14	CTCTCTAC-GATCAGAGGATA	10017008	NextSeq	N395	2017/05/11	huh7		zika		2	0	48
Barcode_707-515EX4	1001700807_P16	CTCTCTAC-GATCAGCTAGAA	10017008	NextSeq	N395	2017/05/11	huh7		zika		0	0	48
Barcode_707-505EX4	1001700807_P17	CTCTCTAC-GATCCTCCTTAC	10017008	NextSeq	N395	2017/05/11	huh7		zika		2	0	48
Barcode_707-516EX4	1001700807_P18	CTCTCTAC-GATCACTCTAGG	10017008	NextSeq	N395	2017/05/11	huh7		zika		0	0	48
Barcode_707-506EX4	1001700807_P19	CTCTCTAC-GATCTATGCAGT	10017008	NextSeq	N395	2017/05/11	huh7		zika		4	0	48
Barcode_707-517EX4	1001700808_A1	CTCTCTAC-GATCTCTTACGC	10017008	NextSeq	N395	2017/05/11	huh7	75.34246575342466	zika		123	1	48
Barcode_707-507EX4	1001700808_A5	CTCTCTAC-GATCTACTCCTT	10017008	NextSeq	N395	2017/05/11	huh7	323.8095238095238	zika		587	1	48
Barcode_707-518EX4	1001700808_A7	CTCTCTAC-GATCCTTAATAG	10017008	NextSeq	N395	2017/05/11	huh7	4.7560975609756095	zika		25	1	48
Barcode_707-508EX4	1001700808_A11	CTCTCTAC-GATCAGGCTTAG	10017008	NextSeq	N395	2017/05/11	huh7	240.81632653061226	zika		3065	1	48
Barcode_707-520EX4	1001700808_A12	CTCTCTAC-GATCATAGCCTT	10017008	NextSeq	N395	2017/05/11	huh7	84.65116279069768	zika		1567	1	48
Barcode_707-510EX4	1001700808_A13	CTCTCTAC-GATCATTAGACG	10017008	NextSeq	N395	2017/05/11	huh7	289.5652173913044	zika		7191	1	48
Barcode_707-521EX4	1001700808_A16	CTCTCTAC-GATCTAAGGCTC	10017008	NextSeq	N395	2017/05/11	huh7	2.9671052631578947	zika		0	1	48
Barcode_707-511EX4	1001700808_A17	CTCTCTAC-GATCCGGAGAGA	10017008	NextSeq	N395	2017/05/11	huh7	13.081761006289309	zika		57	1	48
Barcode_707-522EX4	1001700808_A19	CTCTCTAC-GATCTCGCATAA	10017008	NextSeq	N395	2017/05/11	huh7	380.7692307692308	zika		196	1	48
Barcode_710-502EX4	1001700808_A20	CGAGGCTG-GATCATAGAGAG	10017008	NextSeq	N395	2017/05/11	huh7	4.794871794871796	zika		12	1	48
Barcode_710-513EX4	1001700808_A24	CGAGGCTG-GATCCTAGTCGA	10017008	NextSeq	N395	2017/05/11	huh7	465.4205607476635	zika		3318	1	48
Barcode_710-503EX4	1001700808_B1	CGAGGCTG-GATCAGAGGATA	10017008	NextSeq	N395	2017/05/11	huh7	21.29943502824859	zika		153	1	48
Barcode_710-515EX4	1001700808_B4	CGAGGCTG-GATCAGCTAGAA	10017008	NextSeq	N395	2017/05/11	huh7	91.5	zika		1480	1	48
Barcode_710-505EX4	1001700808_B7	CGAGGCTG-GATCCTCCTTAC	10017008	NextSeq	N395	2017/05/11	huh7	547.008547008547	zika		7032	1	48
Barcode_710-516EX4	1001700808_B9	CGAGGCTG-GATCACTCTAGG	10017008	NextSeq	N395	2017/05/11	huh7	45.714285714285715	zika		1375	1	48
Barcode_710-506EX4	1001700808_B13	CGAGGCTG-GATCTATGCAGT	10017008	NextSeq	N395	2017/05/11	huh7	561.4864864864865	zika		3311	1	48
Barcode_710-517EX4	1001700808_B15	CGAGGCTG-GATCTCTTACGC	10017008	NextSeq	N395	2017/05/11	huh7	30.521739130434785	zika		848	1	48
Barcode_710-507EX4	1001700808_B19	CGAGGCTG-GATCTACTCCTT	10017008	NextSeq	N395	2017/05/11	huh7	31.614583333333336	zika		281	1	48
Barcode_710-518EX4	1001700808_B20	CGAGGCTG-GATCCTTAATAG	10017008	NextSeq	N395	2017/05/11	huh7	1300.6535947712418	zika		11136	1	48
Barcode_710-508EX4	1001700808_B22	CGAGGCTG-GATCAGGCTTAG	10017008	NextSeq	N395	2017/05/11	huh7	218.89763779527559	zika		414	1	48
Barcode_710-520EX4	1001700808_B23	CGAGGCTG-GATCATAGCCTT	10017008	NextSeq	N395	2017/05/11	huh7	5.783018867924528	zika		9	1	48
Barcode_710-510EX4	1001700808_C1	CGAGGCTG-GATCATTAGACG	10017008	NextSeq	N395	2017/05/11	huh7	299.4011976047904	zika		8643	1	48
Barcode_710-521EX4	1001700808_C4	CGAGGCTG-GATCTAAGGCTC	10017008	NextSeq	N395	2017/05/11	huh7	96.81528662420382	zika		443	1	48
Barcode_710-511EX4	1001700808_C5	CGAGGCTG-GATCCGGAGAGA	10017008	NextSeq	N395	2017/05/11	huh7	792.6829268292684	zika		4019	1	48
Barcode_710-522EX4	1001700808_C6	CGAGGCTG-GATCTCGCATAA	10017008	NextSeq	N395	2017/05/11	huh7	4331.460674157303	zika		7234	1	48
Barcode_711-502EX4	1001700808_C9	AAGAGGCA-GATCATAGAGAG	10017008	NextSeq	N395	2017/05/11	huh7	737.6	zika		8515	1	48
Barcode_711-513EX4	1001700808_C10	AAGAGGCA-GATCCTAGTCGA	10017008	NextSeq	N395	2017/05/11	huh7	761.1940298507462	zika		9720	1	48
Barcode_711-503EX4	1001700808_C18	AAGAGGCA-GATCAGAGGATA	10017008	NextSeq	N395	2017/05/11	huh7	383.44370860927154	zika		5391	1	48
Barcode_711-515EX4	1001700808_C19	AAGAGGCA-GATCAGCTAGAA	10017008	NextSeq	N395	2017/05/11	huh7	0.0	zika		0	1	48
Barcode_711-505EX4	1001700808_D2	AAGAGGCA-GATCCTCCTTAC	10017008	NextSeq	N395	2017/05/11	huh7	295.80419580419584	zika		5834	1	48
Barcode_711-516EX4	1001700808_D4	AAGAGGCA-GATCACTCTAGG	10017008	NextSeq	N395	2017/05/11	huh7	281.5668202764977	zika		6746	1	48
Barcode_711-506EX4	1001700808_D5	AAGAGGCA-GATCTATGCAGT	10017008	NextSeq	N395	2017/05/11	huh7	286.5248226950355	zika		4177	1	48
Barcode_711-517EX4	1001700808_D6	AAGAGGCA-GATCTCTTACGC	10017008	NextSeq	N395	2017/05/11	huh7	271.0344827586207	zika		6223	1	48
Barcode_711-507EX4	1001700808_D7	AAGAGGCA-GATCTACTCCTT	10017008	NextSeq	N395	2017/05/11	huh7	352.0325203252033	zika		2435	1	48
Barcode_711-518EX4	1001700808_D8	AAGAGGCA-GATCCTTAATAG	10017008	NextSeq	N395	2017/05/11	huh7	388.6178861788618	zika		5920	1	48
Barcode_711-508EX4	1001700808_D9	AAGAGGCA-GATCAGGCTTAG	10017008	NextSeq	N395	2017/05/11	huh7	0.02085470085470086	zika		0	1	48
Barcode_711-520EX4	1001700808_D12	AAGAGGCA-GATCATAGCCTT	10017008	NextSeq	N395	2017/05/11	huh7	490.1162790697675	zika		10182	1	48
Barcode_711-510EX4	1001700808_D14	AAGAGGCA-GATCATTAGACG	10017008	NextSeq	N395	2017/05/11	huh7	253.50877192982458	zika		4592	1	48
Barcode_711-521EX4	1001700808_D18	AAGAGGCA-GATCTAAGGCTC	10017008	NextSeq	N395	2017/05/11	huh7	20.583941605839414	zika		133	1	48
Barcode_711-511EX4	1001700808_D19	AAGAGGCA-GATCCGGAGAGA	10017008	NextSeq	N395	2017/05/11	huh7	1.4460431654676258	zika		28	1	48
Barcode_711-522EX4	1001700808_D20	AAGAGGCA-GATCTCGCATAA	10017008	NextSeq	N395	2017/05/11	huh7	170.96774193548387	zika		1398	1	48
Barcode_712-502EX4	1001700808_E2	GTAGAGGA-GATCATAGAGAG	10017008	NextSeq	N395	2017/05/11	huh7	246.51162790697674	zika		5081	1	48
Barcode_712-513EX4	1001700808_E3	GTAGAGGA-GATCCTAGTCGA	10017008	NextSeq	N395	2017/05/11	huh7	205.3475935828877	zika		5793	1	48
Barcode_712-503EX4	1001700808_E4	GTAGAGGA-GATCAGAGGATA	10017008	NextSeq	N395	2017/05/11	huh7	228.41530054644807	zika		3147	1	48
Barcode_712-515EX4	1001700808_E5	GTAGAGGA-GATCAGCTAGAA	10017008	NextSeq	N395	2017/05/11	huh7	347.05882352941177	zika		7824	1	48
Barcode_712-505EX4	1001700808_E6	GTAGAGGA-GATCCTCCTTAC	10017008	NextSeq	N395	2017/05/11	huh7	772.7272727272727	zika		16512	1	48
Barcode_712-516EX4	1001700808_E7	GTAGAGGA-GATCACTCTAGG	10017008	NextSeq	N395	2017/05/11	huh7	176.8	zika		3042	1	48
Barcode_712-506EX4	1001700808_E9	GTAGAGGA-GATCTATGCAGT	10017008	NextSeq	N395	2017/05/11	huh7	8.273381294964029	zika		587	1	48
Barcode_712-517EX4	1001700808_E12	GTAGAGGA-GATCTCTTACGC	10017008	NextSeq	N395	2017/05/11	huh7	500.78125	zika		7145	1	48
Barcode_712-507EX4	1001700808_E13	GTAGAGGA-GATCTACTCCTT	10017008	NextSeq	N395	2017/05/11	huh7	34.0	zika		455	1	48
Barcode_712-518EX4	1001700808_E17	GTAGAGGA-GATCCTTAATAG	10017008	NextSeq	N395	2017/05/11	huh7	212.39669421487605	zika		4086	1	48
Barcode_712-508EX4	1001700808_F1	GTAGAGGA-GATCAGGCTTAG	10017008	NextSeq	N395	2017/05/11	huh7	201.2987012987013	zika		4053	1	48
Barcode_712-520EX4	1001700808_F3	GTAGAGGA-GATCATAGCCTT	10017008	NextSeq	N395	2017/05/11	huh7	512.4223602484471	zika		8504	1	48
Barcode_712-510EX4	1001700808_F4	GTAGAGGA-GATCATTAGACG	10017008	NextSeq	N395	2017/05/11	huh7	453.64583333333337	zika		9870	1	48
Barcode_712-521EX4	1001700808_F6	GTAGAGGA-GATCTAAGGCTC	10017008	NextSeq	N395	2017/05/11	huh7	74.51612903225806	zika		2897	1	48
Barcode_712-511EX4	1001700808_F11	GTAGAGGA-GATCCGGAGAGA	10017008	NextSeq	N395	2017/05/11	huh7	240.0	zika		3821	1	48
Barcode_712-522EX4	1001700808_F12	GTAGAGGA-GATCTCGCATAA	10017008	NextSeq	N395	2017/05/11	huh7	255.2	zika		3811	1	48
Barcode_714-502EX4	1001700808_F16	GCTCATGA-GATCATAGAGAG	10017008	NextSeq	N395	2017/05/11	huh7	523.7410071942446	zika		4833	1	48
Barcode_714-513EX4	1001700808_F17	GCTCATGA-GATCCTAGTCGA	10017008	NextSeq	N395	2017/05/11	huh7	12.835820895522387	zika		91	1	48
Barcode_714-503EX4	1001700808_F20	GCTCATGA-GATCAGAGGATA	10017008	NextSeq	N395	2017/05/11	huh7	672.4137931034484	zika		10496	1	48
Barcode_714-515EX4	1001700808_F22	GCTCATGA-GATCAGCTAGAA	10017008	NextSeq	N395	2017/05/11	huh7	0.0	zika		1	1	48
Barcode_714-505EX4	1001700808_G10	GCTCATGA-GATCCTCCTTAC	10017008	NextSeq	N395	2017/05/11	huh7	6.157635467980296	zika		1	1	48
Barcode_714-516EX4	1001700808_G11	GCTCATGA-GATCACTCTAGG	10017008	NextSeq	N395	2017/05/11	huh7	310.52631578947364	zika		4712	1	48
Barcode_714-506EX4	1001700808_G12	GCTCATGA-GATCTATGCAGT	10017008	NextSeq	N395	2017/05/11	huh7	38.56164383561644	zika		652	1	48
Barcode_714-517EX4	1001700808_G15	GCTCATGA-GATCTCTTACGC	10017008	NextSeq	N395	2017/05/11	huh7	847.4576271186442	zika		16223	1	48
Barcode_714-507EX4	1001700808_G17	GCTCATGA-GATCTACTCCTT	10017008	NextSeq	N395	2017/05/11	huh7	807.8947368421053	zika		4873	1	48
Barcode_714-518EX4	1001700808_G18	GCTCATGA-GATCCTTAATAG	10017008	NextSeq	N395	2017/05/11	huh7	111.9205298013245	zika		2461	1	48
Barcode_714-508EX4	1001700808_G19	GCTCATGA-GATCAGGCTTAG	10017008	NextSeq	N395	2017/05/11	huh7	755.9055118110236	zika		9809	1	48
Barcode_714-520EX4	1001700808_G23	GCTCATGA-GATCATAGCCTT	10017008	NextSeq	N395	2017/05/11	huh7	313.46153846153845	zika		4527	1	48
Barcode_714-510EX4	1001700808_H12	GCTCATGA-GATCATTAGACG	10017008	NextSeq	N395	2017/05/11	huh7	540.4580152671756	zika		5362	1	48
Barcode_714-521EX4	1001700808_H20	GCTCATGA-GATCTAAGGCTC	10017008	NextSeq	N395	2017/05/11	huh7	600.6993006993007	zika		3324	1	48
Barcode_714-511EX4	1001700808_I5	GCTCATGA-GATCCGGAGAGA	10017008	NextSeq	N395	2017/05/11	huh7	0.0	zika		0	1	48
Barcode_714-522EX4	1001700808_I22	GCTCATGA-GATCTCGCATAA	10017008	NextSeq	N395	2017/05/11	huh7	671.0	zika		4978	1	48
Barcode_715-502EX4	1001700808_J1	ATCTCAGG-GATCATAGAGAG	10017008	NextSeq	N395	2017/05/11	huh7	93.0379746835443	zika		1546	1	48
Barcode_715-513EX4	1001700808_J2	ATCTCAGG-GATCCTAGTCGA	10017008	NextSeq	N395	2017/05/11	huh7	98.58156028368795	zika		3299	1	48
Barcode_715-503EX4	1001700808_J12	ATCTCAGG-GATCAGAGGATA	10017008	NextSeq	N395	2017/05/11	huh7	0.0	zika		4	1	48
Barcode_715-515EX4	1001700808_J20	ATCTCAGG-GATCAGCTAGAA	10017008	NextSeq	N395	2017/05/11	huh7	56.08	zika		501	1	48
Barcode_715-505EX4	1001700808_K1	ATCTCAGG-GATCCTCCTTAC	10017008	NextSeq	N395	2017/05/11	huh7	271.3235294117647	zika		5442	1	48
Barcode_715-516EX4	1001700808_K2	ATCTCAGG-GATCACTCTAGG	10017008	NextSeq	N395	2017/05/11	huh7	341.47727272727275	zika		3622	1	48
Barcode_715-506EX4	1001700808_K3	ATCTCAGG-GATCTATGCAGT	10017008	NextSeq	N395	2017/05/11	huh7	608.2568807339449	zika		7801	1	48
Barcode_715-517EX4	1001700808_K11	ATCTCAGG-GATCTCTTACGC	10017008	NextSeq	N395	2017/05/11	huh7	160.3960396039604	zika		2171	1	48
Barcode_715-507EX4	1001700808_K18	ATCTCAGG-GATCTACTCCTT	10017008	NextSeq	N395	2017/05/11	huh7	10.353982300884956	zika		0	1	48
Barcode_715-518EX4	1001700808_L1	ATCTCAGG-GATCCTTAATAG	10017008	NextSeq	N395	2017/05/11	huh7	17.63888888888889	zika		195	1	48
Barcode_715-508EX4	1001700808_L3	ATCTCAGG-GATCAGGCTTAG	10017008	NextSeq	N395	2017/05/11	huh7	1138.888888888889	zika		3695	1	48
Barcode_715-520EX4	1001700808_L6	ATCTCAGG-GATCATAGCCTT	10017008	NextSeq	N395	2017/05/11	huh7	389.9082568807339	zika		2743	1	48
Barcode_715-510EX4	1001700808_L8	ATCTCAGG-GATCATTAGACG	10017008	NextSeq	N395	2017/05/11	huh7	113.46153846153845	zika		1607	1	48
Barcode_715-521EX4	1001700808_L9	ATCTCAGG-GATCTAAGGCTC	10017008	NextSeq	N395	2017/05/11	huh7	0.0	zika		0	1	48
Barcode_715-511EX4	1001700808_L11	ATCTCAGG-GATCCGGAGAGA	10017008	NextSeq	N395	2017/05/11	huh7	767.3076923076923	zika		8365	1	48
Barcode_715-522EX4	1001700808_L18	ATCTCAGG-GATCTCGCATAA	10017008	NextSeq	N395	2017/05/11	huh7	1330.0970873786407	zika		4690	1	48
Barcode_716-502EX4	1001700808_M1	ACTCGCTA-GATCATAGAGAG	10017008	NextSeq	N395	2017/05/11	huh7	82.22222222222221	zika		1137	1	48
Barcode_716-513EX4	1001700808_M2	ACTCGCTA-GATCCTAGTCGA	10017008	NextSeq	N395	2017/05/11	huh7	1355.5555555555554	zika		16874	1	48
Barcode_716-503EX4	1001700808_M6	ACTCGCTA-GATCAGAGGATA	10017008	NextSeq	N395	2017/05/11	huh7	3958.6776859504134	zika		18153	1	48
Barcode_716-515EX4	1001700808_M19	ACTCGCTA-GATCAGCTAGAA	10017008	NextSeq	N395	2017/05/11	huh7	9.210526315789474	zika		0	1	48
Barcode_716-505EX4	1001700808_M20	ACTCGCTA-GATCCTCCTTAC	10017008	NextSeq	N395	2017/05/11	huh7	795.4954954954954	zika		9245	1	48
Barcode_716-516EX4	1001700808_N1	ACTCGCTA-GATCACTCTAGG	10017008	NextSeq	N395	2017/05/11	huh7	448.53801169590645	zika		1947	1	48
Barcode_716-506EX4	1001700808_N2	ACTCGCTA-GATCTATGCAGT	10017008	NextSeq	N395	2017/05/11	huh7	48.9010989010989	zika		17	1	48
Barcode_716-517EX4	1001700808_N6	ACTCGCTA-GATCTCTTACGC	10017008	NextSeq	N395	2017/05/11	huh7	706.5420560747663	zika		3718	1	48
Barcode_716-507EX4	1001700808_N7	ACTCGCTA-GATCTACTCCTT	10017008	NextSeq	N395	2017/05/11	huh7	387.6923076923077	zika		272	1	48
Barcode_716-518EX4	1001700808_N10	ACTCGCTA-GATCCTTAATAG	10017008	NextSeq	N395	2017/05/11	huh7	2051.7241379310344	zika		6707	1	48
Barcode_716-508EX4	1001700808_N11	ACTCGCTA-GATCAGGCTTAG	10017008	NextSeq	N395	2017/05/11	huh7	2744.9664429530203	zika		7275	1	48
Barcode_716-520EX4	1001700808_N17	ACTCGCTA-GATCATAGCCTT	10017008	NextSeq	N395	2017/05/11	huh7	1517.5438596491229	zika		2553	1	48
Barcode_716-510EX4	1001700808_N18	ACTCGCTA-GATCATTAGACG	10017008	NextSeq	N395	2017/05/11	huh7	1009.8039215686274	zika		5626	1	48
Barcode_716-521EX4	1001700808_N22	ACTCGCTA-GATCTAAGGCTC	10017008	NextSeq	N395	2017/05/11	huh7	3043.795620437956	zika		5005	1	48
Barcode_716-511EX4	1001700808_O2	ACTCGCTA-GATCCGGAGAGA	10017008	NextSeq	N395	2017/05/11	huh7	4070.063694267516	zika		7980	1	48
Barcode_716-522EX4	1001700808_O3	ACTCGCTA-GATCTCGCATAA	10017008	NextSeq	N395	2017/05/11	huh7	9268.292682926829	zika		485	1	48
Barcode_718-502EX4	1001700808_O4	GGAGCTAC-GATCATAGAGAG	10017008	NextSeq	N395	2017/05/11	huh7	3536.9458128078822	zika		7026	1	48
Barcode_718-513EX4	1001700808_O13	GGAGCTAC-GATCCTAGTCGA	10017008	NextSeq	N395	2017/05/11	huh7	2637.9310344827586	zika		4575	1	48
Barcode_718-503EX4	1001700808_O18	GGAGCTAC-GATCAGAGGATA	10017008	NextSeq	N395	2017/05/11	huh7	6029.702970297029	zika		13360	1	48
Barcode_718-515EX4	1001700808_O19	GGAGCTAC-GATCAGCTAGAA	10017008	NextSeq	N395	2017/05/11	huh7	2174.6031746031745	zika		4489	1	48
Barcode_718-505EX4	1001700808_O21	GGAGCTAC-GATCCTCCTTAC	10017008	NextSeq	N395	2017/05/11	huh7	3940.1709401709404	zika		10023	1	48
Barcode_718-516EX4	1001700808_O22	GGAGCTAC-GATCACTCTAGG	10017008	NextSeq	N395	2017/05/11	huh7	7930.0	zika		12739	1	48
Barcode_718-506EX4	1001700808_P3	GGAGCTAC-GATCTATGCAGT	10017008	NextSeq	N395	2017/05/11	huh7	10000.0	zika		11708	1	48
Barcode_718-517EX4	1001700808_P4	GGAGCTAC-GATCTCTTACGC	10017008	NextSeq	N395	2017/05/11	huh7	4240.963855421687	zika		13116	1	48
Barcode_718-507EX4	1001700808_P5	GGAGCTAC-GATCTACTCCTT	10017008	NextSeq	N395	2017/05/11	huh7	1917.2413793103449	zika		1425	1	48
Barcode_718-518EX4	1001700808_P7	GGAGCTAC-GATCCTTAATAG	10017008	NextSeq	N395	2017/05/11	huh7	6107.913669064748	zika		9420	1	48
Barcode_718-508EX4	1001700808_P8	GGAGCTAC-GATCAGGCTTAG	10017008	NextSeq	N395	2017/05/11	huh7	3646.551724137931	zika		6003	1	48
Barcode_718-520EX4	1001700808_P9	GGAGCTAC-GATCATAGCCTT	10017008	NextSeq	N395	2017/05/11	huh7	3.0847457627118646	zika		0	1	48
Barcode_718-510EX4	1001700808_P13	GGAGCTAC-GATCATTAGACG	10017008	NextSeq	N395	2017/05/11	huh7	1.2803030303030303	zika		10	1	48
Barcode_718-521EX4	1001700808_P14	GGAGCTAC-GATCTAAGGCTC	10017008	NextSeq	N395	2017/05/11	huh7	0.09130434782608696	zika		12	1	48
Barcode_718-511EX4	1001700808_P19	GGAGCTAC-GATCCGGAGAGA	10017008	NextSeq	N395	2017/05/11	huh7	23.21637426900585	zika		2125	1	48
Barcode_718-522EX4	1001700808_P20	GGAGCTAC-GATCTCGCATAA	10017008	NextSeq	N395	2017/05/11	huh7	0.9018181818181817	zika		7	1	48
